# Supplementary material for: Comprehensive microRNA profiling in acetaminophen toxicity identifies novel circulating biomarkers for human liver and kidney injury
Source: Sci Rep. 2015 Oct 22;5:15501. doi: 10.1038/srep15501 (PMC4614545; doi:10.1038/srep15501)
Supplement: Supplementary Dataset 1 [file srep15501-s2.xls]

## Sheet: Sheet1
Assay #	Assay	APAP-no TOX	APAP-no TOX	APAP-no TOX	APAP-no TOX	APAP-no TOX	APAP-no TOX	APAP-no TOX	APAP-no TOX	APAP-no TOX	APAP-no TOX	APAP-no TOX	APAP-no TOX	APAP-no TOX	APAP-no TOX	APAP-no TOX	APAP-no TOX	APAP-no TOX	APAP-no TOX	APAP-no TOX	APAP-no TOX	APAP-no TOX	APAP-no TOX	APAP-no TOX	APAP-no TOX	APAP-no TOX	APAP-no TOX	APAP-no TOX	APAP-TOX	APAP-TOX	APAP-TOX	APAP-TOX	APAP-TOX	APAP-TOX	APAP-TOX	APAP-TOX	APAP-TOX	APAP-TOX	APAP-TOX	APAP-TOX	APAP-TOX	APAP-TOX	APAP-TOX	APAP-TOX	APAP-TOX	APAP-TOX	APAP-TOX	APAP-TOX	APAP-TOX
1	hsa-miR-107	18.9177	18.301	17.1039	17.64	18.6658	17.6172	16.5314	17.4217	19.3941	16.6463	18.3201	18.7592	19.6571	18.6411	16.9788	18.3038	20.5999	16.7446	18.0043	18.5663	19.6933	19.9534	18.4713	17.2184	18.6822	17.9033	16.2866	23	20.2026	23	19.5335	23	21.0721	20.9873	20.7449	23	20.195	20.6022	20.9853	21.8701	22.1856	22.6031	18.9994	18.3901	23	18.9098	18.1476	19.5711
2	hsa-miR-660-5p	18.7219	17.9622	17.5978	18.3157	19.0877	17.9736	18.5541	18.2125	17.7623	17.0361	18.319	17.8819	17.396	17.8426	17.7055	19.6744	20.5385	15.769	19.0578	18.2883	16.2097	20.1217	18.9411	17.9207	19.6744	20.0645	18.2969	18.7463	16.6778	17.0701	16.6083	22.3671	16.0632	18.2822	16.2134	16.3617	15.2206	18.2084	20.4675	19.5101	20.8084	18.1665	16.3029	16.9474	19.8272	18.7065	17.5732	17.1565
3	hsa-miR-591	23	23	23	23	23	23	23	23	23	23	21.4339	21.8116	23	23	23	23	23	23	23	23	23	23	23	23	23	23	23	20.7957	23	18.4341	20.1528	23	16.1179	23	15.4807	15.1103	18.461	19.235	20.9579	19.9776	23	16.2832	20.6433	23	20.9649	23	23	21.786
4	hsa-miR-222-3p	14.9989	13.872	13.5131	13.9028	15.0184	13.6759	12.6062	13.8038	14.5888	12.6835	14.2371	14.3856	15.3337	14.3178	13.1108	14.5055	16.6195	13.937	13.5532	14.157	14.2606	16.327	14.5641	13.6854	14.7591	14.7599	13.6147	16.1779	16.2784	16.6576	15.9751	17.7142	15.7614	16.2884	15.3175	16.8203	14.7452	16.082	16.5301	17.7934	16.1514	17.0633	14.4189	14.5788	17.1012	15.9314	14.2521	14.9111
5	hsa-miR-224-5p	19.5342	17.8442	17.2591	19.21	19.5687	17.9702	16.4518	18.2375	18.9187	17.165	16.8566	18.4937	20.5643	18.9524	18.0322	19.3853	20.832	21.0394	18.4285	18.7793	18.5914	21.2393	21.7015	17.2784	19.0472	18.2584	16.762	19.5119	16.809	18.9747	20.3072	23	21.8642	23	17.8486	23	18.696	20.1383	23	23	20.6064	23	19.0036	19.7308	22.0025	18.9581	20.0374	18.3798
6	hsa-miR-874	16.8273	15.2744	17.0253	16.3067	15.4874	17.2111	16.3485	16.0026	16.2062	15.6106	13.618	16.023	15.9985	16.9934	16.2772	15.8956	16.8007	16.0324	16.7041	16.2113	15.9283	17.1278	15.1879	15.3158	17.4795	15.6631	17.2848	15.1211	16.5693	16.5195	16.0398	14.8919	17.1172	15.6082	16.6622	16.2105	16.7488	15.6348	16.1018	16.792	16.8418	17.6523	16.3076	15.8763	15.5656	15.7658	16.4192	16.7916
7	hsa-miR-106b-5p	13.5251	12.7452	12.6658	13.4654	13.7959	12.7962	12.3262	12.3633	12.6163	12.0187	12.9957	13.0901	13.1335	13.3253	12.3293	13.5981	15.2885	10.5373	12.8059	12.5115	11.3038	14.5183	13.3913	12.7642	13.6712	13.6238	12.1475	17.6073	15.4192	16.9192	15.3289	17.1666	16.9893	17.1319	16.8597	17.1958	14.3609	16.0671	16.5672	18.835	16.453	17.2722	13.4079	13.8645	16.834	14.5392	13.1103	13.1179
8	hsa-miR-3185	21.1889	21.6176	21.2805	23	21.0637	22.3038	21.3463	19.7999	18.8682	21.3807	20.6787	21.6107	22.1546	20.9599	21.4194	23	23	22.7621	23	21.7663	18.9412	21.7933	22.2608	19.5345	22.3497	22.8944	21.0402	22.8099	18.51	19.5433	19.1479	19.7254	18.1235	21.8299	18.258	19.0218	18.8434	21.3463	20.3262	20.9183	21.7961	20.5209	21.1116	22.6013	19.3851	21.6328	20.3106	20.468
9	hsa-miR-126-3p	13.1392	12.1232	11.8883	12.4426	13.2397	11.5849	11.4448	12.0984	12.4935	10.8602	12.0241	12.5269	13.9469	12.2783	11.6865	12.8713	15.5217	12.3331	11.852	12.7158	12.557	14.7093	12.8225	11.8391	13.1132	12.7924	11.8222	14.79	15.6492	15.9696	15.0039	15.7522	15.3902	15.318	15.6198	16.0924	14.0067	14.9498	14.1383	15.714	15.8745	15.7112	13.5759	13.3687	15.7249	14.3064	12.6316	12.917
10	hsa-miR-200c-5p	23	23	23	23	23	23	23	23	23	22.5346	23	23	23	23	23	23	23	23	23	23	23	23	23	23	23	23	23	23	23	22.6082	23	23	20.219	23	20.3618	19.6566	23	23	22.3998	23	23	23	23	23	22.1854	23	23	22.9349
11	hsa-miR-424-5p	18.8124	16.5055	16.4272	17.1757	17.7793	16.8727	16.9413	16.598	16.759	15.5981	16.1415	17.5904	17.0328	17.2048	17.4217	19.2156	20.2732	15.3382	19.2528	16.3988	15.0922	18.9533	17.1532	17.444	17.9455	18.3841	18.0127	17.7281	18.0107	18.8836	16.5469	21.2645	18.1044	17.759	19.1941	20.4298	16.7609	16.5321	18.4772	20.0095	21.5312	20.5075	15.3898	16.9563	19.9258	17.9197	16.6764	17.2772
12	hsa-miR-937-3p	23	23	23	20.8543	23	23	21.9665	22.3326	20.4409	21.0541	19.6105	21.345	23	22.0504	21.2765	23	22.7593	20.6947	23	23	20.1565	21.8633	21.9161	22.5374	22.7541	21.8584	20.5256	20.217	20.6194	19.6697	21.413	20.1343	18.0557	19.9204	17.9152	16.824	20.1352	22.8409	20.3315	19.585	23	18.0792	21.3538	20.8173	21.5201	21.3215	19.4897	19.7259
13	hsa-miR-140-3p	16.2735	15.1989	14.6639	15.5873	15.8659	15.2818	15.1221	15.3329	15.3109	14.7666	16.053	16.3845	14.691	14.9315	14.9154	16.2845	17.2737	13.1091	16.0202	15.7144	13.6935	16.9625	16.6018	16.3291	15.9865	16.8076	15.1341	19.9428	16.4144	18.0526	16.0857	19.6405	17.6468	16.8758	18.2531	19.7006	15.1942	17.0637	19.0213	18.7215	18.2296	19.5657	14.4665	14.8004	19.3984	16.1683	16.612	16.0649
14	hsa-miR-143-3p	19.6874	17.9242	16.79	18.8801	19.8073	17.667	18.6902	18.1405	19.5942	17.8947	17.284	18.0777	19.0989	17.8227	19.0832	18.6516	20.8829	16.4719	18.7024	18.9873	16.804	18.9702	19.295	17.9499	17.7022	17.5672	18.0341	23	20.6778	22.2972	20.0345	23	22.1915	23	23	23	19.1432	22.5757	21.1563	20.419	21.9974	21.3997	17.157	19.1432	20.8363	19.231	18.1709	18.109
15	hsa-miR-132-3p	20.6734	20.3723	18.6644	20.0232	20.9547	20.0491	18.9644	19.4293	20.7462	18.9228	20.1057	19.2615	20.2899	20.1594	19.257	20.5596	21.7197	17.9036	20.5082	19.7311	20.1411	22.0259	20.9784	19.8482	20.8806	20.5534	20.0733	23	17.6149	21.7883	20.6651	21.2749	21.4192	19.3309	19.0504	21.2642	18.0417	20.7364	22.1978	23	22.0157	21.3121	18.8367	19.76	20.2866	22.3121	20.3568	18.7839
16	hsa-miR-20a-5p	12.2353	11.5654	11.5592	12.4223	12.7395	11.767	11.1052	11.5651	11.7793	11.1073	12.2038	11.8892	12.1313	12.2066	11.2706	12.5913	13.9904	9.58117	11.6989	11.5322	10.2915	13.4303	12.5378	11.7682	12.6425	12.6482	11.0219	15.9402	14.3239	16.1243	14.3933	16.2745	15.9859	15.8999	15.9698	16.8402	13.1444	14.6543	15.8438	17.5095	15.1557	16.4051	12.2707	12.9232	16.2713	13.7867	12.3837	12.3654
17	hsa-miR-614	23	23	23	23	23	23	23	21.8826	23	22.268	21.537	22.5033	23	23	20.1097	23	22.116	23	23	22.2167	23	23	20.5779	23	23	23	23	23	23	21.4792	23	23	20.3405	20.8698	20.6647	19.8561	23	22.0658	23	20.9543	23	20.5562	22.2589	21.4131	23	23	21.6568	22.918
18	hsa-miR-4689	23	23	23	23	23	23	22.2541	22.0679	23	23	23	23	22.798	22.8233	23	21.1581	23	22.8045	21.6847	20.7682	22.5575	23	23	23	23	23	23	23	22.7419	22.5243	21.6686	21.8474	21.457	22.9797	23	23	21.2474	23	23	23	23	23	21.4092	23	23	23	23	23
19	hsa-miR-3622b-5p	23	23	22.8778	21.1824	21.4592	21.1186	21.3873	19.6738	19.423	19.0646	19.4557	20.3215	22.7467	22.861	19.8414	20.6805	21.7435	17.155	20.5082	19.5838	17.1401	21.3254	19.4287	19.2063	21.5202	20.8701	18.795	20.8575	20.1087	18.9639	19.6154	19.196	17.895	19.3938	17.4566	16.75	19.8324	19.8983	22.7656	19.4652	22.5353	17.9852	20.1729	19.7346	20.5383	19.2847	17.1693	17.7699
20	hsa-miR-487b	20.1073	18.6215	17.4742	19.0888	21.6354	16.9466	16.5745	17.8859	17.6044	17.0443	16.9725	17.3608	19.9311	19.4495	19.9896	20.3964	21.5335	20.2639	17.7162	17.3389	21.7367	20.6151	18.1006	17.9963	17.5636	19.944	16.9338	23	23	20.9175	21.0234	20.3694	20.9935	23	20.8913	20.6587	19.7204	19.3915	23	23	20.6939	22.093	18.2708	18.765	20.3249	21.1733	20.3802	18.9612
21	hsa-miR-539-5p	23	21.0959	21.311	22.3679	23	20.3607	20.0829	20.3126	19.8712	20.4374	23	23	22.5201	21.6049	20.8807	21.4822	23	23	20.1743	20.569	23	23	23	21.3651	23	23	19.5815	23	23	23	23	23	23	23	23	23	23	23	23	23	23	23	22.055	23	23	23	21.0973	23
22	hsa-miR-493-5p	20.6885	23	20.3488	21.5287	22.1125	19.2103	18.7366	20.7647	20.3876	19.7763	20.473	19.9308	23	20.5933	22.1906	21.2826	23	23	19.6578	20.1217	23	22.9676	19.4937	20.9828	21.2329	23	18.6997	23	23	22.1009	23	23	22.0272	21.2848	23	23	23	23	23	23	23	23	21.5155	22.2011	23	23	23	23
23	hsa-miR-485-5p	18.58	18.9822	19.1978	19.2095	19.3754	19.4947	19.3301	18.5072	18.8177	18.581	18.0931	18.5161	19.7745	21.0994	18.7444	18.8347	19.1135	19.5788	19.3475	18.9397	19.8056	20.6513	17.4016	18.0973	19.9765	19.6513	18.6905	18.2642	18.8485	19.6787	19.9688	16.8948	19.4589	17.8881	19.8759	17.4693	20.3475	18.9358	18.6075	18.8292	21.3149	19.0363	19.3786	18.7403	18.4635	19.1023	19.2612	20.233
24	hsa-miR-1976	20.2708	18.3135	20.1161	17.8758	18.4001	18.8886	18.1276	18.1778	17.3761	18.0846	17.9917	17.6083	18.2457	18.2311	17.4351	17.3544	17.8117	17.681	18.2716	17.3959	16.7262	19.2435	16.6664	17.132	18.9378	18.1596	19.2824	17.6447	18.7852	18.9971	18.7847	17.8645	18.3444	17.7778	17.1873	16.6292	18.6491	17.4778	17.7972	19.1731	19.1624	18.825	17.9566	17.3231	17.3362	18.0926	17.6921	18.229
25	hsa-miR-1233-3p	21.5824	19.209	19.6332	18.1886	18.899	19.5448	18.1513	17.6013	17.9761	17.9772	17.1533	18.4744	19.0442	19.4305	18.0247	18.0863	18.4912	17.3878	18.7261	18.4959	16.6379	19.1782	16.8145	17.8517	18.9526	17.8596	18.3437	17.2569	17.0655	17.617	17.1848	16.4629	16.4919	17.2798	16.2504	15.374	17.4216	17.4804	17.8585	17.9892	18.7447	16.4222	17.9465	17.797	18.2258	17.3955	17.603	18.026
26	hsa-miR-664a-3p	20.4485	20.4099	18.6565	18.7278	20.1969	18.6517	18.5271	18.5777	21.9935	17.3308	20.6258	20.051	20.4657	18.3991	17.8805	20.6631	22.8487	19.6426	19.2479	19.0429	18.7175	21.9476	21.6703	19.1654	19.2971	19.6814	18.12	23	20.3134	20.8671	21.1492	23	20.3619	19.9359	20.3966	19.9939	19.8568	21.2994	20.5423	20.4564	23	22.7793	19.6475	19.7	20.7633	20.0887	21.693	20.0653
27	hsa-miR-4786-5p	20.1416	20.7466	20.8828	20.1738	20.2791	21.0696	20.0357	20.0705	19.0695	20.4274	18.1239	20.5822	21.5669	21.84	19.9577	20.349	21.1761	19.1886	20.5442	20.0611	17.9358	21.1342	19.3973	20.4763	22.0794	20.2888	21.0464	19.8862	20.9983	21.2028	20.7419	20.3857	19.7234	20.1102	18.915	18.141	19.6759	18.88	19.0606	19.9714	19.8105	23	21.1393	20.4822	20.8847	20.0231	19.9423	20.2987
28	hsa-miR-425-5p	16.0896	15.5515	14.5877	15.1067	16.194	14.8775	14.5473	15.082	15.6944	13.8177	15.5717	15.741	15.3768	15.0692	14.3951	16.3116	18.9623	14.1577	15.5884	15.6392	14.3967	17.7284	16.167	14.9112	15.6869	15.8104	14.2361	17.7786	16.833	17.8594	15.8187	18.7189	18.2318	18.0736	16.4352	18.3671	14.6517	17.666	18.8956	20.1196	19.1917	18.9943	14.6032	15.3157	17.5879	16.5612	15.9593	16.1991
29	hsa-miR-181c-5p	18.0776	16.972	16.3437	16.4491	18.3211	17.2018	15.3713	16.6575	17.4197	15.6219	17.6371	17.0012	19.1419	17.0839	17.0689	17.9599	20.4038	17.8916	17.4785	18.5927	18.8676	19.6494	18.5002	15.9926	16.6002	17.8189	14.9586	23	19.9365	20.6433	20.5428	23	22.0249	23	21.1276	21.3255	18.8071	19.9441	20.3636	23	21.3151	23	18.1557	19.4146	19.3904	18.1049	17.9251	18.3302
30	hsa-miR-15a-5p	17.7629	16.7655	16.2138	16.6129	16.718	15.8287	15.4375	16.2185	16.1761	15.0894	15.6819	16.6024	17.9339	17.0168	15.875	16.5545	19.1588	15.387	15.7326	16.8244	15.8626	18.4169	17.1727	15.8966	17.278	17.0286	15.0292	21.4112	18.7338	18.9689	17.0073	23	17.394	18.4288	18.0955	19.5511	18.0347	18.3133	18.7399	20.9939	20.5558	20.2411	16.5034	16.5183	20.6243	17.3627	17.089	17.4028
31	hsa-miR-186-5p	16.1177	15.2786	15.1237	15.5768	16.6932	14.6016	14.4206	15.1915	16.2177	14.1905	15.7355	15.801	16.562	15.1904	14.6049	16.0453	19.0309	14.8034	15.1408	15.6568	15.7154	17.9915	16.041	15.3361	16.6255	16.4722	14.6188	19.5598	16.4557	18.7459	18.1486	19.9833	18.1732	19.3451	18.4516	19.7115	14.7327	18.8576	19.1844	20.7445	19.3044	19.8941	15.3787	16.8199	20.2395	17.6735	16.0337	15.8545
32	hsa-miR-4290	23	23	23	23	22.4079	23	23	23	22.143	22.5048	23	23	22.6092	23	22.1328	23	23	23	23	23	23	23	23	23	23	23	23	23	23	21.1622	23	23	19.5285	23	20.2139	18.9009	21.6344	22.467	23	23	23	19.6765	23	23	23	23	23	23
33	hsa-miR-645	23	23	23	23	23	23	23	23	23	22.2923	21.4075	23	23	23	23	23	23	23	23	23	23	23	23	23	23	22.4348	23	23	23	20.4868	23	23	18.8933	23	18.1449	18.9042	23	22.5797	23	21.0029	23	19.0885	23	23	23	22.0951	23	23
34	hsa-miR-543	19.6332	18.1797	17.9338	18.7872	20.2833	17.3989	17.7688	18.7848	18.2504	17.0268	17.1407	18.9605	21.1081	19.7556	19.1899	20.1993	21.3516	19.3435	17.5895	18.0073	23	21.1313	18.1214	18.767	18.6682	21.2513	17.128	20.395	22.0471	21.4633	21.3963	22.1506	21.2813	20.9857	21.6253	21.1964	20.3263	19.8027	22.1229	22.156	21.4846	21.4843	18.3315	19.2682	21.0386	23	20.4167	18.8843
35	hsa-miR-1304-3p	23	23	22.4799	21.246	23	22.8026	23	23	21.8426	21.8032	20.8093	23	22.697	23	22.1578	21.8695	23	22.3391	23	22.0937	23	23	20.6449	23	23	23	21.4979	23	21.6457	19.8678	21.0749	22.5062	18.5418	23	18.2822	18.0327	20.4801	23	19.7722	23	22.4848	19.7597	21.5728	21.12	23	22.316	22.3267	21.9758
36	hsa-miR-548q	21.7761	21.6568	21.5031	21.3953	23	22.611	23	21.5502	19.8822	21.4776	23	21.9513	21.736	21.4014	20.3742	22.4603	23	19.2059	23	23	19.4119	23	20.6667	23	20.3459	23	23	23	19.9888	20.892	19.7491	23	18.5847	21.3413	19.6115	21.5218	19.7944	23	21.2175	23	22.4771	20.5364	19.8202	22.2917	22.6226	21.658	20.8933	21.4866
37	hsa-miR-1286	23	19.2028	23	20.5343	19.7496	20.3667	21.049	19.1827	20.7649	20.6174	18.2865	19.3127	20.3042	20.1406	20.3235	19.8344	22.0732	20.2936	21.9047	21.3895	19.3096	22.2438	18.5978	18.796	21.3258	21.1001	21.7563	19.6001	20.2551	21.145	20.9024	18.0129	20.6009	18.9399	20.0639	18.9346	21.0289	19.2534	20.4792	22.3008	20.2467	21.8189	20.5213	20.2571	19.1724	20.1858	21.1252	21.424
38	hsa-miR-30e-5p	13.3308	12.6364	12.6628	13.0436	14.08	12.4338	12.3407	12.9831	13.4838	11.7576	13.0852	13.5647	13.8712	12.814	12.4095	13.7009	16.0447	12.2187	12.9436	13.3387	12.741	15.5016	13.8918	13.2338	13.2101	13.6213	12.1084	15.2341	11.4707	12.8561	12.4766	16.7909	12.5337	14.9713	12.4216	14.4593	10.1292	14.7362	15.8618	17.475	15.8585	14.5794	11.8507	12.9267	14.9725	13.9859	13.5809	12.879
39	hsa-miR-362-3p	23	18.9689	20.4667	20.2108	21.7765	18.6604	20.7316	20.2686	19.7035	18.3465	20.3768	20.7657	19.7998	20.5778	20.126	22.7167	22.6501	17.9947	21.8276	19.3213	18.3629	21.9957	23	22.036	21.7475	20.0751	20.1315	22.5007	18.3985	21.4153	19.3903	23	20.2743	20.1489	19.4687	20.886	17.6161	19.2419	23	23	22.1008	23	18.8392	18.4835	21.5924	20.6256	20.1073	19.0905
40	hsa-miR-378g	18.8657	18.925	17.5157	17.5117	18.771	17.4426	18.2008	18.9908	17.7646	16.4404	18.5988	19.1879	17.4472	16.3478	18.2485	19.1005	20.123	16.8457	19.8219	18.6179	16.6969	20.2631	19.7402	19.8309	18.8171	18.9243	18.4393	21.2689	14.0152	14.9622	15.0161	19.3881	14.6332	17.2504	14.059	17.2512	13.4118	17.4842	20.4895	19.0076	18.661	17.4577	17.0623	17.4101	17.0018	17.0784	18.7338	16.636
41	hsa-miR-30b-5p	16.1378	15.5713	14.6315	14.9975	15.8571	14.8871	14.5931	15.3141	16.0032	13.6612	14.729	16.2109	16.2768	15.4056	14.33	16.1294	19.397	15.1853	15.4843	16.2185	15.9973	18.6406	16.3671	15.374	16.1353	15.4896	14.1403	17.4306	18.4063	18.1713	17.3996	18.5232	18.5014	19.2486	18.8838	20.0678	17.5657	17.6899	17.8949	21.1839	20.9318	19.7507	16.5438	16.277	18.2952	16.9227	16.2176	16.4797
42	hsa-miR-5095	23	22.5185	21.6664	21.9255	21.5812	22.6252	21.9549	21.6936	23	20.2327	19.3998	21.701	22.363	23	20.2945	21.0205	21.3617	22.351	23	21.6272	20.2443	23	20.3861	20.9917	21.8234	21.1908	23	23	20.4031	20.8418	20.7626	20.3966	18.9078	21.1538	18.3716	18.4707	19.6216	20.5086	19.6902	20.5207	21.871	20.9636	22.0915	21.7289	20.6022	21.039	21.8857	22.2571
43	hsa-miR-4688	20.4619	19.6564	19.8131	20.2832	19.9324	19.7465	19.8995	19.8019	19.482	19.2977	19.8025	18.4882	19.5236	20.4895	19.7264	20.2221	19.9421	20.7369	21.2418	19.1496	19.2103	21.9027	19.4225	18.6412	21.3448	19.9602	20.8997	18.1944	20.1664	20.4748	19.852	18.2806	18.7533	19.0162	19.1311	17.3432	21.1837	18.8583	19.8749	18.8996	21.0149	18.9895	20.5573	20.0795	19.0535	19.8892	20.1106	20.3399
44	hsa-miR-4708-5p	23	23	23	23	21.6989	23	22.6438	22.3106	22.1573	23	21.5385	20.9782	23	23	22.7358	23	23	23	23	23	21.7861	22.2825	21.3063	21.2425	23	23	23	19.6243	19.558	21.2057	21.6654	23	18.6183	20.5943	19.1038	18.3748	19.9238	23	23	21.3943	22.3804	18.9847	20.6511	21.1928	20.6219	23	23	22.592
45	hsa-miR-4730	23	23	23	23	23	23	23	23	23	23	23	23	23	23	23	23	23	23	23	23	23	23	23	23	23	23	23	23	23	23	23	23	22.1591	23	21.4301	20.336	23	23	23	23	23	21.5385	23	23	23	23	23	23
46	hsa-miR-122-5p	14.8334	16.7861	17.823	14.401	17.0461	17.304	17.6802	15.475	14.6895	17.2391	18.494	16.1732	17.7761	12.2674	17.5894	16.092	14.1765	15.8304	17.2197	14.8531	13.8688	19.907	15.4921	17.029	15.5581	14.0477	15.252	13.7503	7.21092	8.6043	8.9618	15.0475	6.79931	11.4444	7.57595	9.65425	6.19588	11.7399	14.5938	14.464	12.6342	9.62433	10.9368	13.3059	11.0084	11.9167	11.8635	9.73132
47	hsa-miR-596	23	20.1674	22.5724	23	22.4147	20.9223	21.5848	20.0985	23	21.0005	20.3355	22.1864	21.9948	23	22.5487	23	21.2349	23	21.4087	19.7552	23	20.7057	21.5693	19.2202	19.8753	22.3813	23	19.873	18.1226	18.3774	20.019	23	17.2351	20.9911	16.6656	15.8769	18.3621	21.6231	21.129	20.1239	22.1462	17.237	20.455	21.81	19.2691	18.8704	20.8394	21.1051
48	hsa-miR-100-5p	18.6531	18.659	17.9552	17.4115	18.5062	17.6698	18.0633	18.2623	18.0005	17.2563	18.1548	18.9819	18.9743	15.8147	17.5845	19.5239	19.4036	17.627	19.1979	18.5664	18.2089	20.4705	18.4869	18.373	20.2308	17.7388	18.611	17.3129	11.9994	12.5607	12.9354	18.3773	11.8025	15.8375	12.4047	13.7149	11.1207	16.6133	18.7839	18.4787	20.163	15.3128	15.2477	16.7971	15.7376	15.9872	17.0398	14.7889
49	hsa-miR-4749-5p	21.5948	21.2056	21.1047	20.4812	19.9173	23	20.1093	20.8571	20.1346	20.4219	18.568	20.6913	21.8268	22.6764	21.4256	20.9071	18.8454	21.2617	20.7085	21.0272	16.4271	21.8537	19.8552	18.7886	22.5319	20.3461	21.2871	18.7296	20.7659	19.0977	20.8387	17.0195	18.3041	18.7834	18.2005	17.029	20.7802	17.1036	15.373	20.096	18.3939	18.2947	19.5992	19.9608	19.8452	19.1655	19.7629	19.5457
50	hsa-miR-1260a	15.2581	13.8674	13.3778	14.2466	15.3747	13.9297	13.9167	14.2692	14.1563	13.6091	14.2236	14.9988	14.8694	14.6076	13.3125	14.6138	16.3198	14.6358	14.6162	14.7716	14.1579	16.8967	15.2394	13.6196	13.9121	14.5777	13.4006	13.2716	14.6053	14.9783	14.4938	13.4887	13.8764	14.3147	13.9983	13.2282	14.0873	15.4603	13.6154	12.1204	14.6386	12.8888	13.6299	13.8406	14.4173	14.5372	14.1487	14.5908
51	hsa-miR-451a	8.58645	7.81381	7.78214	8.4992	8.14865	8.06475	8.67143	7.89067	7.01326	6.86843	8.12911	7.10754	7.36915	8.64974	7.79927	9.39714	10.3346	5.10249	9.70907	7.55969	5.3241	9.14341	9.21288	8.68803	9.13956	9.9523	8.73893	10.9029	8.41468	10.9337	8.03996	12.0118	10.1879	9.76802	11.278	12.3146	6.54047	9.57972	11.4167	15.438	13.3413	11.0728	6.10646	7.26475	10.8539	8.68091	8.14796	7.69513
52	hsa-miR-4749-3p	21.4976	22.0934	23	23	23	23	20.6196	20.6452	23	21.9877	20.767	23	23	23	23	21.9467	23	21.2098	22.5911	21.2817	20.1322	23	23	23	22.7717	23	21.5786	23	21.615	19.8591	20.6518	21.3392	18.6715	23	17.6587	16.7113	20.4684	20.9121	23	20.4832	23	17.6309	23	21.6959	20.5942	22.9255	21.7172	23
53	hsa-miR-378a-3p	19.1396	19.1997	17.7986	18.1438	18.914	17.4618	18.1212	17.971	17.6534	16.1505	19.1132	19.1408	16.7477	16.4714	18.3224	19.6927	19.3026	16.8165	19.1804	18.1206	17.1799	20.7233	19.1757	17.799	18.3187	19.0228	18.8388	21.7547	13.8695	14.978	15.0097	19.9403	14.4225	17.2684	14.0673	16.9494	13.2496	17.9997	18.5491	20.5043	18.9693	17.5474	16.8667	17.1933	17.2625	17.0282	17.9011	16.2431
54	hsa-miR-146b-5p	16.4958	16.5341	16.2624	16.1186	17.5167	15.5904	15.4296	16.9732	16.9218	15.6324	16.6403	17.1162	16.7171	16.2015	15.7475	17.5493	20.5063	16.9489	16.8335	17.0637	17.9611	19.6765	18.7096	16.2501	17.601	17.3781	15.755	19.2969	19.2335	19.2372	19.0827	21.0171	18.7884	21.2353	18.324	19.8915	17.0849	18.9865	20.2643	22.1331	19.3032	20.2892	17.9603	17.6021	19.1665	18.3893	16.3051	16.9028
55	hsa-miR-1913	17.8889	16.6044	17.1066	16.6775	16.3991	17.457	16.9585	16.3842	15.8499	16.4721	15.4482	16.6429	17.2082	17.4505	16.2298	16.0321	16.8338	16.5185	16.8982	15.8401	15.8193	17.5552	15.8665	15.4251	17.2727	16.2443	17.3067	15.4157	16.7064	16.5582	15.993	14.6662	16.0502	15.5129	16.045	14.5391	16.8575	15.1165	14.9654	15.4471	16.8407	15.5626	16.0794	16.0045	15.5588	15.7656	15.3737	16.0583
56	hsa-miR-324-5p	18.4348	18.9292	17.2254	18.1981	18.6549	17.3184	17.3318	18.0345	18.8451	16.4984	18.1391	18.9108	18.5367	17.1219	16.8132	18.1641	21.3505	17.1968	17.6602	17.9514	16.936	20.3175	18.7259	18.4944	17.4273	18.1169	16.75	23	16.9737	18.9834	18.6774	21.0741	18.4089	19.8744	17.3182	18.2421	15.7808	23	21.6837	23	20.7229	17.966	17.1432	18.5473	19.5489	18.0907	18.4403	18.4749
57	hsa-miR-1910	23	20.3574	23	21.8632	20.5038	21.477	22.1951	21.1824	20.504	20.4784	20.2925	20.9794	23	20.8094	19.5952	19.7991	20.6532	20.7345	21.3458	20.1692	19.9313	20.4333	19.0453	19.2637	20.4151	20.3145	22.101	20.1542	18.606	18.0732	19.4977	19.1492	16.6646	20.3534	15.8588	15.6971	18.5406	20.1345	19.6795	18.608	21.658	16.8677	19.701	20.7924	19.2927	19.0849	19.9252	19.6236
58	hsa-miR-4783-3p	20.5983	20.9374	22.1068	21.0079	22.1691	21.6984	21.0693	20.0329	19.9778	20.8989	19.4584	21.8537	20.5198	20.9494	20.519	20.9645	21.3359	19.4438	21.5718	20.2519	18.5165	21.467	23	21.8737	20.5466	21.8016	20.0014	18.0311	15.4266	17.265	17.7044	19.6554	16.6805	20.0545	16.6947	15.8332	15.6943	18.5055	15.8608	18.5905	21.2044	16.353	17.5736	18.9914	18.6537	19.1087	19.4775	19.6632
59	hsa-miR-3178	23	20.6928	22.7381	23	21.2465	23	23	20.4353	21.3892	21.3501	18.6356	20.7205	22.3694	23	20.9504	23	22.0427	22.6847	21.6974	20.3441	21.5716	22.0417	19.7124	20.5564	20.5676	20.759	21.7273	19.9886	20.26	20.1079	21.0155	19.8764	20.0615	23	19.601	19.8008	22.0108	21.449	19.425	23	23	22.0035	21.0585	21.0853	21.4795	20.4079	21.3674	21.7924
60	hsa-miR-16-2-3p	20.4272	18.8268	18.9833	20.4713	20.3123	18.891	19.0002	18.8209	18.9236	17.7924	18.568	18.6973	19.2976	19.1901	18.5955	21.1202	21.677	16.8962	20.4038	19.8937	17.659	19.8861	23	18.1201	20.7099	20.8171	18.996	23	19.3656	22.5677	18.9859	23	20.5929	19.7811	21.7882	20.6942	18.3528	19.043	23	23	23	23	18.3905	18.8146	23	18.8744	20.8933	18.8455
61	hsa-miR-18a-3p	18.9009	19.4671	19.3901	22.4356	21.129	19.2414	18.653	18.4317	18.3442	18.6876	20.2413	21.0675	18.2628	19.1035	19.3684	21.5123	23	17.0466	20.4867	20.0694	17.6837	22.2937	23	19.6584	18.9883	19.8392	20.0277	23	19.5021	20.5349	18.906	23	20.6032	18.4869	19.7273	19.6248	17.9027	19.9731	23	23	23	21.1091	17.8376	17.7406	21.7739	19.8368	19.2578	19.3774
62	hsa-miR-502-3p	22.7455	20.0527	19.3356	19.3466	19.8683	19.6622	20.8156	18.9437	19.5402	18.497	20.0014	21.5065	19.7237	18.9757	20.0726	19.5716	21.9037	17.39	20.7041	19.3019	17.6536	22.394	19.5156	19.788	20.1713	23	19.5056	20.1039	18.2099	19.446	19.0467	21.3277	18.4297	21.1512	18.5614	19.2361	17.3976	19.5628	22.2089	23	20.052	21.4197	18.1196	18.3419	21.743	19.3798	19.5314	19.8317
63	hsa-miR-4440	23	23	23	22.5829	22.6866	23	23	23	21.6966	22.8037	23	23	23	23	23	23	23	19.5857	23	23	19.1449	23	22.8551	23	23	21.6655	23	21.1777	22.9552	19.4085	19.941	23	17.4984	20.334	17.1424	16.5154	21.8746	23	22.184	20.5166	23	18.5187	20.9137	19.3429	20.7677	19.9481	19.4566	18.9723
64	hsa-miR-652-3p	16.1999	15.3003	14.9146	15.7493	16.322	14.8381	14.2251	15.4395	16.1294	13.9275	15.4517	15.8595	16.8212	15.2093	14.7259	15.5014	17.8325	14.821	14.6971	15.7308	15.6348	17.7543	15.8006	15.0953	15.6075	15.8594	13.9695	17.5637	18.4551	18.4093	18.2605	20.2367	18.8175	20.3174	20.0962	20.3905	16.3466	18.0338	18.9849	23	17.777	19.4817	15.7916	16.8987	19.5685	17.3538	15.7826	16.3382
65	hsa-miR-548as-5p	21.1659	20.4357	20.1011	21.2703	20.1538	18.9833	19.4296	21.019	20.4724	18.8071	19.2961	19.7269	23	19.6155	19.8925	23	23	21.8714	20.2161	21.1346	19.7408	22.4097	20.6593	18.9016	20.5225	19.8694	21.9681	20.4482	22.1281	20.4863	21.8653	21.2413	19.859	21.3476	20.4287	18.7745	20.4314	23	23	23	23	21.4662	21.4539	20.6256	21.4768	20.8291	19.7006	20.1927
66	hsa-miR-4739	20.6985	17.7658	19.2372	18.8172	18.3773	19.8172	18.7608	18.3434	17.8606	19.18	15.9153	18.0741	19.4104	19.5079	18.6325	18.4095	19.4632	18.8018	19.3602	18.2574	17.9438	19.13	18.0738	19.1798	19.6605	17.8137	19.6354	16.6436	17.8103	17.3817	18.4	17.4846	15.9468	17.9303	15.5456	14.898	17.451	17.1541	17.0434	18.4833	18.9288	16.6948	19.4381	17.9168	17.8185	18.6051	18.2382	18.557
67	hsa-miR-19b-3p	12.7563	11.6683	11.9202	12.4784	12.5377	11.7431	12.1088	11.8206	11.5478	11.3189	12.2572	12.1684	11.8775	11.9387	11.6506	12.9581	15.0207	10.2544	12.6947	11.9063	10.654	13.6692	13.1296	12.0399	12.7942	13.0287	11.9199	16.267	11.6725	13.6766	11.9944	17.3378	13.8293	14.0889	13.1947	16.0239	10.3229	12.9114	15.3557	18.5453	15.7626	16.0044	10.8899	11.409	15.3754	12.6741	12.0982	11.665
68	hsa-miR-28-3p	18.0582	18.5358	17.277	18.3399	18.2661	17.4552	17.2778	18.4319	20.5154	16.7547	19.9564	18.9714	17.8943	17.4156	17.3585	18.5604	22.2138	20.0985	18.108	19.5996	19.2286	20.9725	19.1986	20.0886	17.7519	18.8075	17.6924	17.9852	17.3099	18.369	18.5349	23	17.7517	19.7472	17.5478	18.4256	16.4454	21.0881	23	19.9353	20.1022	19.4762	18.1498	18.7581	20.0179	19.4924	19.3103	18.6499
69	hsa-miR-22-3p	13.6466	12.685	12.3071	12.9943	13.5616	12.1367	12.4872	12.6006	12.2087	11.7015	12.3682	13.16	12.8849	12.457	12.6456	13.33	15.4961	11.8228	13.1512	12.9196	11.9535	14.7539	13.6956	12.3412	13.0395	13.8413	12.0644	13.7281	9.61206	10.3032	10.0968	15.3223	9.13487	12.1726	8.2763	10.475	8.72932	12.5509	14.368	16.3383	14.4603	11.739	11.1674	11.0948	13.8468	12.1987	12.2087	11.2625
70	hsa-miR-31-5p	18.9677	21.9375	23	20.4708	22.3798	20.1132	20.8415	23	23	23	23	23	20.4306	19.2745	22.7035	23	22.5774	23	23	23	23	22.187	23	23	21.146	23	23	21.4535	23	23	22.6175	23	22.2425	23	21.2439	19.5056	22.1211	20.2947	20.6723	21.0452	22.749	23	23	23	23	22.1378	21.9333	23
71	hsa-miR-4459	23	22.5673	22.0618	21.6952	23	22.4407	22.3958	21.2384	22.8736	22.0196	19.631	22.4147	21.8353	22.1914	21.5237	21.6348	21.391	19.8629	21.6049	21.0078	19.5511		23	20.4463	20.4139	21.3493	20.4628	19.1409	16.7952	17.3662	19.0878	19.0366	16.0443	19.7459	15.3049	16.0366	16.464	22.7207	17.8233	18.9337	20.2125	16.749	19.5054	19.7126	18.1371	19.6599	20.8931	20.4029
72	hsa-miR-18a-5p	15.8628	14.9639	14.9775	16.0241	16.1213	15.0322	14.6211	15.2117	15.3462	14.5066	15.0109	15.2758	15.9184	15.8054	14.9947	15.9577	17.9129	13.3525	15.3288	15.2203	14.2996	17.111	15.9439	15.1178	15.9386	16.312	14.5032	18.5077	18.5635	21.0691	17.8063	18.9734	20.2325	18.6926	19.2507	18.6129	17.6151	17.9716	20.8495	23	19.3551	20.5597	16.8763	16.4283	18.4696	17.2184	15.5021	15.928
73	hsa-miR-320b	18.5549	16.659	16.1881	16.3712	16.7904	16.6455	15.8787	16.5356	15.5838	15.4268	15.5786	16.1832	16.8594	16.2728	15.858	16.8661	17.6724	14.6626	16.4937	15.8963	15.0393	18.0718	15.4386	16.4593	17.004	16.6818	15.423	15.4106	15.2422	14.2682	14.8019	13.8784	12.19	14.9006	12.2323	12.0232	14.1394	16.3325	14.99	14.6579	15.902	13.1927	15.2609	14.7208	15.174	15.3228	13.9304	14.6154
74	hsa-miR-4454	15.5048	14.9102	14.5077	15.0375	15.9022	14.4563	14.5417	14.8814	14.9182	14.5369	14.5244	15.7616	15.915	15.6211	14.409	15.4257	16.8768	15.0702	15.0882	15.7301	12.5735	17.8667	15.536	14.513	11.9837	15.6086	13.5165	10.789	12.9409	13.6724	13.6211	10.787	12.2318	12.8787	13.4321	11.7488	11.0059	14.0535	12.3043	11.904	12.1903	12.5188	11.4654	12.546	12.2415	12.5968	14.7947	15.0583
75	hsa-miR-3682-3p	23	23	23	22.6061	22.3053	21.6896	23	22.8387	20.8707	20.5181	20.3296	23	23	23	23	22.0164	23	18.6858	22.3319	20.987	19.3768	23	23	21.9225	23	22.855	21.0025	23	22.4631	21.4408	23	23	19.2494	23	19.8573	19.5012	22.0071	23	23	23	23	20.4271	22.1842	22.0381	20.4769	21.2281	18.8285	19.2098
76	hsa-miR-101-3p	15.7407	14.2513	14.9551	15.3174	14.8333	14.1154	15.2787	14.6026	14.1875	13.8023	14.3419	14.2668	14.5155	14.9059	14.5916	16.0942	16.9911	12.5888	15.5035	14.197	12.7463	16.0143	15.2063	14.6822	16.8423	16.3625	14.9188	18.0526	13.3236	14.7904	13.6518	20.1105	14.9682	15.7026	14.776	16.955	12.9542	15.6219	17.7555	20.8728	18.7416	17.0323	13.4955	13.5145	16.548	15.0378	14.7546	13.447
77	hsa-miR-423-5p	15.0918	14.5424	14.256	14.9217	15.503	14.3793	14.2362	14.8845	14.9324	13.6174	15.4124	15.6616	14.9787	14.5059	13.9282	15.2077	17.1474	13.9897	14.6426	15.3484	14.2516	17.5713	15.461	14.4038	14.0277	15.1045	13.5925	15.5143	14.1499	13.9883	14.0292	17.4009	12.5949	15.6968	13.2558	14.7845	12.3397	15.8762	16.5933	16.7148	15.3137	14.1853	13.2648	13.5696	15.8949	15.1306	15.4814	15.217
78	hsa-miR-484	13.784	13.1326	12.6422	13.2515	13.8192	12.6251	12.7845	13.4213	13.2896	11.9466	14.0066	13.571	13.5015	13.2803	12.8365	14.4992	16.4251	11.4726	13.8674	13.7784	12.265	15.9377	14.7487	13.5957	13.2341	14.4733	12.8867	14.4412	13.0689	13.7393	12.0574	16.5756	13.1128	13.5952	13.8935	14.7787	11.7652	14.8315	17.0822	18.7864	16.8012	14.6039	11.4428	11.5716	15.2378	13.5966	13.9802	13.8094
79	hsa-miR-766-3p	17.512	17.0299	16.4363	16.6492	17.3005	16.3357	16.4576	16.3455	17.9548	15.8279	16.4525	17.6184	17.8456	17.077	16.1296	17.1382	18.7677	16.9027	17.0624	16.7014	17.0171	20.0003	16.5822	16.4828	16.769	16.7134	16.1081	16.8099	17.7993	17.4575	17.3946	16.7914	16.2809	17.6898	15.6565	15.2248	17.8297	16.9582	17.2326	17.2684	19.6462	16.5361	17.5566	17.1354	17.6404	17.8817	17.1088	17.7786
80	hsa-miR-3666	23	23	23	22.4216	23	23	23	23	23	23	20.7035	19.4379	22.1915	22.3638	23	23	22.301	21.6754	21.3632	19.7118	23	22.7299	19.5987	20.8832	20.2909	21.58	23	22.6056	21.5271	21.6829	23	20.7861	22.3279	21.8052	22.5652	20.5199	22.2325	22.02	20.8822	23	22.713	21.9231	23	22.4045	20.7067	21.7813	20.9153	22.1231
81	hsa-miR-497-5p	20.7573	22.0883	19.4464	19.8198	21.7483	19.5018	19.3272	20.1123	21.8034	19.4102	19.7415	19.8195	21.3119	20.8489	19.9643	22.4716	21.5201	19.7015	20.352	19.9938	20.4154	21.5587	20.3991	21.8455	21.5404	19.9971	18.5291	23	18.8791	17.6293	18.954	23	15.9396	21.0569	15.6293	18.536	16.9429	19.4544	23	21.1412	21.5754	19.4828	20.3382	20.7678	20.5791	23	18.0652	18.2979
82	hsa-miR-324-3p	18.0692	17.1461	16.8533	16.7476	17.6721	17.0742	16.6628	16.9085	16.6864	15.9364	16.8222	17.426	17.0374	16.6694	16.7847	17.8653	18.9277	15.4703	17.2619	16.8636	15.845	19.1961	17.4458	16.9579	16.748	17.3389	17.0806	18.4512	16.1551	17.1145	16.8204	16.8878	15.5394	18.8639	15.3157	15.4687	14.9418	17.7321	17.3021	17.7767	19.2129	16.1637	16.308	16.8146	18.2098	17.3619	16.6611	16.534
83	hsa-miR-1909-3p	21.3399	18.284	23	20.2561	20.2872	21.192	19.7158	19.8018	19.2039	18.8175	16.7359	18.3366	20.0608	21.2682	19.4792	19.7023	19.558	21.1394	20.0796	19.9891	19.9591	20.5678	19.2121	18.8105	20.3672	19.395	22.2316	19.1954	20.4046	19.7881	20.6359	18.1882	19.8534	19.1163	20.0068	18.8282	19.8597	18.7227	19.0959	21.2733	20.3816	20.4454	20.6199	18.3533	19.5279	20.8784	19.0442	19.4533
84	hsa-miR-223-5p	19.5788	19.9064	17.8267	19.8345	20.4537	17.8757	18.0178	19.0489	20.4533	17.8287	19.3833	19.3159	19.7306	19.5601	18.3769	20.5611	23	18.8241	18.8545	19.6885	17.4356	21.7794	20.0529	18.7922	18.2977	19.6572	17.5328	23	22.0078	22.2878	20.8692	23	20.154	20.6639	20.9403	23	19.0611	20.3759	21.5636	23	21.6258	21.8537	18.1515	19.4388	23	21.1669	19.3828	22.0069
85	hsa-miR-28-5p	18.4468	17.5176	17.2888	17.8726	19.0451	16.6255	16.9586	17.8533	19.1402	16.5548	17.5871	17.5698	19.5532	18.2378	17.101	18.3839	20.7084	18.6141	17.6915	19.127	18.5236	21.0156	19.1598	17.401	18.0382	17.7248	16.3512	19.744	18.6423	21.7128	20.0567	20.3585	19.3947	23	19.318	20.2242	18.3892	20.3862	20.6145	23	21.1181	22.5118	18.8774	19.1021	19.7232	19.4599	18.5233	17.9385
86	hsa-miR-3135b	17.6435	18.1242	16.3473	15.7641	18.1213	17.1605	16.4767	16.764	17.246	15.0841	17.5631	18.009	18.0917	16.6748	15.7493	17.1114	18.9134	16.5113	16.648	17.4816	16.2354	20.2022	17.4582	16.3726	15.8793	16.2054	14.8811	16.6242	14.8016	15.3018	15.536	17.8645	14.0421	19.1114	13.5191	13.4349	13.7835	16.8228	17.9993	16.7162	19.1383	14.4565	14.6125	14.4431	16.8997	15.611	17.7168	17.0472
87	hsa-miR-1273e	22.1538	20.6698	20.1628	20.6743	20.5066	20.8376	20.0902	20.1995	19.6679	20.2591	19.677	21.3582	21.1214	21.3998	21.3384	20.1043	20.2051	19.8734	21.0803	19.7924	19.4952	22.0594	19.2636	18.3505	20.8835	19.9426	21.848	18.9506	19.1691	18.6575	20.0226	18.2598	16.8651	19.4935	16.0838	15.634	19.0199	19.0044	20.4938	19.0099	21.7748	17.0401	21.0321	19.4066	18.9426	19.9711	19.9965	20.7875
88	hsa-miR-146a-5p	15.2716	13.6133	13.4979	14.1636	15.0297	13.6628	12.9662	13.7556	14.8832	12.9003	14.0515	14.4807	15.5359	14.2123	13.5233	14.608	17.131	14.8156	13.531	14.2228	15.8451	16.4959	15.003	14.093	14.7127	14.0022	13.0164	16.4608	16.6085	15.6805	15.6002	18.2463	16.9602	19.2255	16.2345	18.6933	14.3113	15.8199	17.3587	18.38	15.3484	17.9616	13.9728	14.1365	17.4253	15.0663	14.0037	14.5594
89	hsa-miR-320d	20.479	22.1511	21.2069	20.8331	19.2747	22.6767	21.6076	20.225	19.685	20.7538	18.5271	19.5082	20.6552	19.4696	19.6208	19.8335	22.128	19.532	21.2741	20.4227	19.5369	21.5666	19.1123	19.1122	23	19.246	21.6724	19.8111	18.9688	17.9021	18.8206	19.7036	16.3128	19.8799	15.3537	15.7805	18.56	20.1444	18.8728	18.6315	20.1292	17.1458	19.5448	20.358	19.0968	19.2837	19.9929	19.5493
92	SNORD61	19.2607	21.3535	18.6657	18.6316	19.8468	17.2232	18.7466	20.4597	19.2945	17.2891	18.9673	19.7201	17.5867	17.0267	18.6354	21.8533	21.3618	16.4263	21.2434	19.3938	17.2298	20.601	19.6102	23	20.7473	23	20.1769	20.8143	20.1119	19.3968	18.7045	21.1784	18.5017	18.5118	19.466	21.5129	18.0316	21.2893	23	23	22.1489	19.7805	18.0911	16.8756	21.4815	19.0957	18.9991	18.1386
93	SNORD95	16.8142	17.6225	15.7678	14.6898	15.4421	14.129	15.6201	18.6655	17.5278	14.218	16.9285	17.5596	14.1331	13.1902	15.2781	18.6681	18.6716	14.2433	19.2222	18.4574	17.8707	18.1281	18.6005	20.5124	17.3128	17.8436	17.7271	16.8496	12.0558	10.8099	11.2961	18.5224	10.8599	13.9439	9.80336	12.7291	9.94097	16.2834	19.0032	16.012	16.8927	13.4655	15.4463	16.414	13.9671	15.7283	17.3843	14.0044
97	hsa-miR-4323	21.613	21.1633	19.2577	18.3121	19.8254	19.9734	20.0599	20.4367	21.9638	20.4498	19.9094	22.1594	20.4719	19.3659	19.9015	21.1064	23	19.7728	20.2677	20.5886	23	23	21.6379	20.9105	19.2522	21.5152	19.8057	23	19.7566	19.8437	20.2187	21.0601	19.4122	23	17.7815	19.3753	20.7985	23	20.4383	20.6309	20.8932	19.1264	21.0183	20.3701	19.8073	20.677	20.9265	19.7486
98	hsa-miR-3183	18.3656	17.9523	16.7008	17.1019	19.3054	17.1416	17.3268	17.0729	18.0337	16.2901	17.9078	18.7861	18.8347	17.1627	16.6492	16.8653	19.7191	17.9856	17.4764	17.2164	18.1503	23	17.5408	16.9623	16.8529	17.3377	16.2655	16.3641	18.2165	19.1387	18.6394	18.2355	17.5293	17.9537	19.516	17.5423	16.4733	18.8091	19.7891	16.9068	18.01	17.7351	16.6396	17.3155	16.8252	18.0157	17.7287	17.7983
99	hsa-miR-345-5p	19.4389	19.5646	17.9748	18.6438	19.7395	18.3967	17.4436	18.6833	18.7984	17.3639	19.958	19.2431	18.0809	18.341	18.9924	19.3271	21.6298	16.916	18.6176	19.0434	17.0786	20.6769	19.6381	17.8164	18.9893	19.0151	17.5308	20.6413	16.762	17.6597	17.0082	20.4284	16.828	19.9572	15.2278	18.4447	15.6037	18.8609	23	23	20.0267	18.5653	17.8148	17.9168	20.2726	19.2367	19.0933	17.338
100	hsa-miR-27b-3p	17.0299	15.6643	15.338	17.2249	16.8336	15.3168	14.9229	16.1298	16.2559	15.1308	15.8453	17.2337	17.5811	15.5871	15.6818	15.9784	18.8009	15.9764	14.9629	16.2822	16.6998	17.3782	16.0249	16.1214	17.1615	16.1565	14.9903	17.1437	12.2595	14.4426	13.6197	18.3104	13.0415	16.1495	12.3675	16.0708	10.9203	16.1589	18.3512	23	17.2541	16.0178	15.9222	16.1029	16.8984	16.1283	15.8915	13.6236
101	hsa-miR-4279	23	23	22.2389	22.8486	23	23	22.9711	23	23	23	23	23	23	23	23	21.5886	21.9711	23	22.4363	21.8065	22.4182	23	23	23	23	23	23	19.9337	19.9189	17.9071	17.0785	21.1065	17.992	21.2875	16.5976	17.4472	17.8519	22.6515	21.908	23	21.4685	18.1168	21.724	21.5566	20.2962	19.7376	22.025	17.6557
102	hsa-miR-661	20.5119	20.089	18.8765	19.6102	18.64	20.039	20.0363	18.9208	18.7061	18.6707	17.4057	18.7891	19.4475	19.2831	18.6936	18.5384	19.4916	19.0088	19.2801	18.4338	18.3478	19.9683	17.9509	19.0672	19.0592	19.0064	19.7843	18.0193	18.8155	19.2406	19.4817	17.6617	18.4998	17.2748	18.2682	17.3058	19.4087	17.8752	18.3565	18.0811	20.2971	17.7098	19.5131	18.6099	18.069	18.9031	19.3134	18.472
103	hsa-miR-4429	19.4763	18.6888	16.1464	18.7093	18.8683	18.4872	18.3994	18.437	18.1329	17.5625	18.1877	18.3994	18.1184	17.5373	16.9546	18.4006	18.9379	15.7939	17.7652	17.0368	16.3627	18.7862	17.2076	18.1195	17.0876	18.4825	17.2277	17.3676	16.3651	15.7936	15.9433	17.7917	14.8401	16.3301	14.2759	14.8435	15.7049	17.6572	17.3291	16.8572	17.4088	14.9655	16.8878	16.6535	18.3494	17.1317	17.7865	15.7217
104	hsa-miR-194-5p	17.5889	18.6006	17.9021	18.0755	18.4548	18.6521	18.6089	18.8708	17.4854	16.9289	19.4754	18.1586	18.1821	16.3402	18.3124	19.1852	19.8307	15.4059	18.9456	18.6532	16.3068	20.0026	18.231	23	17.7612	17.9928	18.4918	19.4423	11.909	13.4963	13.048	23	12.8458	16.1044	12.3747	15.7241	10.9795	16.0339	18.6963	19.0885	18.5954	15.7613	15.7849	16.7338	16.4969	16.3493	16.8706	13.735
105	hsa-miR-342-3p	14.2998	15.4537	13.6011	13.0771	14.4545	13.3545	14.3649	16.1312	15.4883	13.0546	15.3516	15.7655	12.6411	11.9425	13.0039	15.5455	16.9799	14.2189	15.16	16.4957	15.7015	16.6	16.1275	17.0558	14.4125	15.8174	14.6632	15.7705	16.9323	18.0384	16.9746	17.9985	17.4005	17.4982	16.8637	17.8296	14.7298	16.8203	17.3864	16.9083	18.7792	16.7969	15.3955	16.5321	16.8142	15.6067	16.084	15.225
106	hsa-miR-4747-5p	20.1937	22.034	22.1418	20.8422	20.9043	23	22.2702	20.4944	20.2015	21.3476	19.7096	21.0932	20.9185	20.3449	23	20.4754	20.835	18.8732	21.9162	23	23	20.6038	18.2868	19.9982	23	20.7373	21.8808	18.962	20.6578	19.6588	19.8136	19.0128	18.5391	20.2689	18.1594	17.4478	20.5531	19.4992	19.3276	20.8125	20.4902	19.113	20.4941	21.1618	19.8581	20.4406	23	21.1324
107	hsa-miR-1238-3p	16.2093	15.7614	14.078	16.4477	16.623	16.2965	15.9234	15.3808	14.9192	15.7806	17.0626	16.7946	14.8454	16.2675	14.6662	17.099	17.4958	12.678	15.787	15.0079	12.6251	16.619	16.1276	16.8453	15.2251	18.2012	16.7935	16.4239	16.9578	17.1988	14.6784	17.6876	16.3216	14.5489	16.6786	16.211	15.7851	16.1437	17.8024	20.5542	18.5844	15.395	12.1798	13.5338	17.2701	15.6763	17.2272	14.9688
108	hsa-miR-378e	23	23	21.4153	23	23	23	23	23	23	23	23	23	23	23	23	23	23	23	23	23	22.0718	23	23	23	23	23	23	21.4281	20.5782	20.6173	21.5063	23	19.3864	23	19.1118	19.484	21.0469	23	23	23	23	19.9771	23	23	23	23	23	20.901
109	hsa-miR-3190-3p	23	21.1004	20.9285	20.5831	20.3565	20.5348	20.8616	21.2518	20.7336	21.6159	19.3428	19.9284	19.6518	21.8058	20.704	21.5033	20.7707	22.0797	21.3093	21.3105	20.3016	22.3666	18.9139	21.5775	20.4131	20.4599	20.1674	19.5711	19.1573	21.1857	20.384	19.7217	19.3923	20.0526	19.3631	18.5479	20.636	20.4962	19.3853	22.1117	21.3739	20.436	20.9918	20.6001	23	19.9609	21.0647	20.063
110	hsa-miR-7-5p	19.2936	18.8096	18.4819	18.3778	21.3859	19.8548	17.9284	18.9088	18.5369	17.7437	19.1846	17.8617	19.3694	19.4206	17.5948	20.8052	19.6214	15.9221	19.3109	18.499	17.581	20.2717	20.7213	19.8645	20.2669	21.9496	19.0674	20.0437	19.5816	22.9074	20.9006	23	22.0074	20.0074	21.0836	20.5801	18.3314	20.805	20.3046	20.9374	22.42	20.557	17.6493	20.9831	23	20.1609	19.0346	18.7605
111	hsa-miR-485-3p	23	19.0494	18.5249	20.9663	19.6757	18.3482	18.2299	19.1952	19.0518	18.168	18.735	19.8346	19.9438	20.4369	19.5962	20.9643	23	19.3672	18.5932	21.5419	21.6979	21.5009	23	23	17.9108	22.324	18.0885	23	19.2504	19.6795	19.1176	20.6664	19.266	23	17.8837	18.0224	19.8092	23	23	23	21.4125	18.6543	18.226	18.7052	21.0785	20.0977	22.0637	18.1754
112	hsa-miR-199a-3p // hsa-miR-199b-3p	16.1465	14.5486	14.2136	15.3731	15.9713	13.8835	14.0579	14.6551	14.9295	13.982	14.6294	14.852	17.027	14.7414	14.3635	14.9921	18.1479	15.7636	13.8847	14.8374	15.4317	16.6984	14.8458	14.3841	15.5013	15.367	14.4831	17.008	17.9782	18.3174	17.3505	19.1214	17.6767	17.7881	19.4544	18.8437	15.9404	16.9646	17.583	19.3697	17.9854	18.183	15.5349	15.6338	18.1505	16.7017	14.8669	14.2111
113	hsa-miR-3149	23	23	23	23	23	23	23	23	23	23	23	23	23	23	23	23	23	23	23	23	23	23	23	23	23	23	23	23	22.3976	19.2507	23	23	17.6022	23	17.4907	17.5571	22.081	23	23	21.0686	23	17.5708	21.7109	23	23	23	23	23
114	hsa-miR-495-3p	19.7721	18.2401	16.9252	18.718	18.7649	16.2695	16.6464	18.0638	17.7384	16.882	16.7504	17.9583	21.5192	18.1503	18.2397	19.0363	21.1628	20.3287	16.9859	17.2978	23	19.0851	18.4374	20.7594	19.6226	18.9623	16.7166	18.247	21.6223	20.4504	20.035	23	22.4324	19.3074	22.1115	20.7467	18.822	20.7255	23	23	21.0205	23	18.1179	18.7015	21.4296	21.9161	19.4634	17.1519
115	hsa-miR-1290	19.8014	20.6898	17.1936	19.6579	23	20.5467	20.4564	21.1438	19.0572	20.7551	20.6797	23	19.5397	17.2376	20.197	20.308	20.398	18.9057	20.9654	19.5657	20.6319	23	20.2212	20.3284	20.8474	20.222	20.2161	14.433	14.7307	13.9265	14.4519	15.2216	10.784	16.7145	12.0227	11.715	13.1932	16.8714	14.6902	12.1983	16.3187	12.2593	17.1172	18.9889	16.9813	17.8306	17.4555	15.3995
116	hsa-miR-323a-5p	23	22.0426	21.5888	19.9582	20.8476	21.1303	20.7312	20.3095	22.8314	20.0447	23	20.1831	20.9429	23	19.7695	21.2079	20.2752	22.2683	19.9859	20.9896	19.2959	20.8675	18.4028	21.2294	23	20.4255	21.0838	23	20.4909	20.7315	19.9766	19.5639	23	20.8718	19.4822	18.8773	19.1902	19.2185	18.8387	19.8441	19.6988	21.4682	19.8288	20.431	19.2583	20.9736	20.8627	19.5869
117	hsa-let-7e-5p	15.4083	14.5794	12.7086	14.1598	14.7324	14.1234	13.2613	14.0915	14.475	13.132	14.8547	15.797	14.7141	14.4108	12.8883	14.4492	15.8788	12.9124	13.7952	14.6157	13.8217	16.4222	14.7508	14.587	15.1218	14.2123	13.2326	15.9415	15.2698	16.9331	15.6124	17.1598	15.8464	16.5609	16.691	16.0424	14.4235	16.8266	16.0795	17.351	16.2508	16.6472	15.1759	15.4352	17.0644	15.9074	15.5284	14.3333
118	hsa-miR-2861	23	20.1806	20.4002	20.2877	21.3356	21.43	20.746	18.9473	19.259	22.1179	18.6474	20.579	21.0033	18.694	20.0568	19.6374	19.9186	18.5052	19.2756	18.6857	17.5334	19.5652	18.7812	22.9331	18.4363	20.6446	19.3286	18.2037	12.7898	15.5276	16.6856	19.0599	13.7011	17.7876	14.6069	15.9001	13.0422	17.7869	16.2208	17.9637	18.1948	14.2291	15.8927	17.538	16.528	16.1666	19.7292	16.1954
119	hsa-miR-503-5p	20.3655	19.3318	18.7864	21.1241	20.813	20.0546	19.1304	19.7265	19.8482	19.1487	19.112	22.8528	21.2319	22.3721	19.174	20.8914	22.1463	18.4284	19.5177	20.0252	20.0217	21.094	19.4877	20.8784	19.2859	20.3064	17.6329	23	23	21.2665	20.8441	23	21.6812	22.0666	21.2755	20.5122	19.0088	20.3939	20.7455	23	23	23	18.8492	19.3942	20.5353	20.9862	20.409	20.1281
120	hsa-miR-340-5p	19.4057	18.5417	17.5368	19.678	18.8767	17.5664	17.4221	18.1237	18.6777	17.637	17.3223	18.1652	19.778	19.2298	17.399	19.1174	23	18.1996	17.5424	18.0723	18.9008	19.6005	17.8022	17.164	21.0271	18.7898	17.5259	23	19.2575	20.2942	20.437	23	20.2757	23	21.0612	23	17.8886	19.6842	23	23	22.1435	21.1239	18.7917	19.3599	20.398	20.3711	18.3762	17.4017
121	hsa-miR-590-5p	22.165	19.1535	18.6316	19.7692	20.4478	18.6825	19.5098	19.0441	19.0354	18.7679	19.7264	19.5933	21.8308	19.3399	19.1499	23	22.7384	17.6114	19.8095	19.451	18.7621	21.8314	19.0454	19.7987	23	19.1526	18.5136	23	19.5138	20.2536	20.1683	23	21.3875	23	21.1998	23	19.6276	19.6197	20.7092	23	21.1887	23	18.5743	18.8029	21.5098	19.482	19.2412	17.2736
122	hsa-miR-5708	23	22.8946	23	23	23	23	23	23	23	23	22.2847	23	23	23	23	23	23	23	23	23	22.9892	23	23	23	23	23	23	20.6577	21.7261	19.692	22.8199	23	19.9571	23	17.415	17.5041	20.4371	23	23	23	23	17.8468	23	22.1312	23	21.961	22.4496	20.6331
123	hsa-miR-449b-3p	22.2615	21.1674	19.3941	19.1516	23	20.9351	20.4543	23	20.9112	21.4512	20.2649	23	20.8156	18.4547	20.5023	20.8191	21.5814	19.1538	20.0852	20.4785	18.661	22.7117	20.1513	19.9798	19.4436	21.0506	20.1793	18.0039	14.3626	14.2913	14.3924	18.663	13.9729	16.7245	13.751	15.0065	13.4051	18.0875	22.7156	18.4279	20.481	15.4481	17.6174	17.9208	17.9109	17.4269	18.532	15.783
124	hsa-miR-760	23	23	21.2669	23	23	22.9386	23	23	21.9547	23	23	23	23	22.6144	19.924	21.9879	23	19.615	22.0021	23	21.5184	23	23	23	23	23	23	19.8914	17.1331	19.2408	18.7045	19.4816	18.068	20.4492	17.5079	17.2799	17.2675	19.8801	20.7321	20.8898	21.5004	17.7269	20.6697	20.0631	19.9721	20.1317	21.4204	17.6811
125	hsa-miR-30a-5p	13.5705	12.6809	12.0952	12.9626	13.7677	12.6124	12.2413	12.9309	13.4717	11.8839	13.1557	13.4222	13.5409	12.42	11.9456	13.3807	15.5914	11.8553	12.4854	13.3015	12.413	14.9155	13.6633	12.9729	12.8893	13.6274	11.8377	14.3863	11.1654	12.3019	12.1572	16.9507	12.2095	14.4404	11.9716	14.2175	9.72436	14.228	15.3182	16.2091	15.3095	13.7086	11.744	12.7727	14.7323	13.2918	13.5576	12.0868
126	hsa-miR-1287	17.9752	17.1297	18.358	17.3568	17.3712	17.7781	17.5712	17.1739	16.498	17.2293	16.1145	17.0695	17.2189	17.3578	17.1118	16.341	17.0911	16.5198	16.8766	16.3074	16.1049	17.7777	15.7423	16.4261	16.3802	16.6394	17.0995	16.0594	17.1381	17.7592	16.8001	15.9278	17.3951	16.281	17.4941	16.2302	17.3736	15.3258	15.839	16.7203	17.4842	17.5618	16.5385	16.5418	16.3187	15.949	17.3324	16.4275
127	hsa-miR-486-5p	10.7637	10.4304	9.65927	11.2169	11.2041	11.4126	11.2825	10.7149	10.1575	10.6192	12.4028	11.1878	10.1083	11.3252	9.8665	12.2809	12.629	7.84689	11.9791	10.7879	8.40668	12.2765	12.0273	11.7024	10.1483	13.0164	11.5002	11.7427	11.5578	12.4834	9.95204	13.684	11.1294	9.87527	13.7336	12.9948	10.1989	11.7155	13.9172	14.9014	13.8123	10.5006	8.16479	8.45292	12.3323	10.4919	12.1452	10.5577
128	hsa-miR-1225-3p	23	23	22.4979	21.9089	23	20.2082	22.4609	22.777	23	21.1491	23	23	21.7196	19.3287	22.6126	23	21.8647	21.0891	23	23	21.3576	23	23	23	20.1474	23	23	19.1083	13.5516	15.9115	17.5194	20.6742	15.8313	19.0929	16.7622	17.8969	13.5145	19.009	19.2791	21.0397	23	17.159	16.571	18.0155	19.2011	19.0662	23	17.9731
129	hsa-miR-301b	18.286	17.646	17.0164	18.6518	18.3283	17.6084	16.7728	17.3308	18.6772	17.1001	17.5267	17.3177	19.6581	17.5058	17.19	18.7306	23	17.0164	17.5668	18.1961	16.7527	20.1486	19.5247	17.2112	18.6355	18.4622	16.5504	19.5626	23	21.5715	21.2126	23	23	21.0933	22.416	23	20.5472	21.223	23	23	21.9876	23	19.0219	19.5365	19.9033	20.5881	19.3919	18.5587
130	hsa-miR-363-3p	18.6049	18.1581	17.7797	18.2235	19.5792	17.7111	18.6225	19.8828	18.1429	17.4332	18.1962	19.9057	17.8516	18.1709	18.0113	18.7507	22.1626	16.1527	18.907	17.59	16.2537	19.1874	20.7467	18.4415	20.0133	20.3083	18.2858	21.5125	19.0177	20.8809	17.9492	23	19.3672	19.1449	21.0656	21.3935	17.7351	18.2347	19.7473	23	22.6856	20.1956	16.8777	17.5434	21.5697	18.1861	18.8626	17.6321
131	hsa-miR-185-5p	15.2278	14.7066	13.8303	15.7764	15.9214	14.4948	14.5921	13.9235	14.6022	14.3802	15.1733	14.8405	15.0139	15.1808	14.2029	15.0991	16.2752	12.2028	13.9873	14.1819	12.9912	16.0571	14.7889	14.6202	15.3469	15.2788	13.7296	21.1966	16.3333	18.7048	16.4074	20.8596	17.8005	17.6249	17.9587	19.3442	14.8645	16.5523	18.4524	20.6507	16.4717	18.4907	13.9546	14.5892	18.0231	15.3348	15.2038	14.3105
132	hsa-let-7a-5p	14.4643	14.0163	12.1517	13.4574	14.1383	13.4673	12.4599	13.2985	13.7988	12.5028	13.9188	14.7082	14.2726	13.8983	12.3415	13.8664	15.7889	12.3357	13.055	14.0502	13.7419	16.1782	14.0368	13.6029	14.4164	13.5343	12.2933	15.5401	16.1177	16.7165	15.1813	16.3358	15.626	15.999	16.5027	16.3574	15.206	15.7098	16.179	16.7451	16.6099	16.6461	14.395	14.5716	16.6279	14.9773	14.6356	14.4661
133	hsa-miR-574-3p	17.8583	16.9041	16.7193	18.0533	18.7012	16.7121	16.488	18.219	17.7261	16.4268	17.7195	18.0327	17.7212	17.0798	16.6015	17.3961	19.8629	16.9566	16.7565	18.1765	17.7274	19.0518	18.3474	17.9631	17.7379	17.4895	16.5329	19.5519	13.7514	16.6493	15.4716	19.8221	16.9219	18.1094	15.9659	18.2967	12.5775	17.4977	18.6681	19.038	19.5514	18.163	16.0869	17.5379	18.7278	17.3269	17.277	14.7853
134	hsa-miR-361-5p	20.0542	17.2852	16.0871	17.6318	18.344	16.5822	16.2823	17.6993	17.878	16.2913	17.3365	18.2984	17.4124	16.7416	16.3552	17.3982	19.2571	17.2247	16.3506	17.3017	17.9845	18.6799	17.6918	17.0154	16.8603	17.9953	16.0227	20.7104	15.6263	17.3689	17.2993	23	17.9025	19.7772	17.1421	22.1804	14.7041	17.6765	18.4862	20.2815	18.257	19.3165	16.6617	16.665	21.4512	17.6239	17.4232	16.4078
135	hsa-miR-3646	20.0895	20.0347	19.0716	20.0149	20.651	20.3607	21.2955	19.5264	19.1696	19.9109	18.1533	19.5393	20.1803	20.154	20.1595	19.8807	20.4477	16.6228	20.208	19.4046	17.6671	20.6678	19.711	18.5586	20.0822	19.9102	23	17.5497	16.3109	17.7612	17.616	18.1486	16.8877	17.9619	16.6061	16.9359	16.2271	18.503	18.8739	18.0782	21.0514	17.3264	18.7731	18.8396	17.9999	18.8005	19.8925	16.873
136	hsa-miR-425-3p	17.722	18.4854	17.3927	18.6153	20.0847	17.6473	17.2794	18.0805	18.2936	17.2587	18.3029	19.1989	18.2712	17.8987	17.2745	18.8864	21.5075	18.2077	17.5845	19.1454	17.6475	20.6619	18.5995	17.2654	19.6914	18.2841	17.324	23	19.5114	19.6718	19.1775	20.1389	19.5074	18.957	18.9215	19.2605	18.2795	18.8263	19.5214	20.7834	19.2792	19.1581	18.9492	19.147	20.5342	18.5293	18.6944	18.2103
137	hsa-miR-3130-5p	23	23	22.3593	22.322	23	23	23	23	23	22.3422	21.4938	23	23	22.7651	23	23	22.4457	20.8499	23	23	20.3438	23	23	23	23	21.1524	23	19.7393	23	21.5068	23	21.2099	19.5369	21.1043	19.6736	19.377	21.4172	21.586	19.1429	23	23	19.4138	21.8805	23	21.1939	21.3128	23	21.0679
138	hsa-miR-1247-5p	21.0549	19.2297	19.8122	20.3304	19.8279	20.1549	22.4982	19.4157	18.9359	19.0112	17.8477	19.955	19.9614	20.3485	19.2422	19.3116	20.391	18.2346	20.3373	20.6817	18.9901	19.9425	18.4938	18.7042	19.6821	19.4839	21.814	17.8809	15.988	17.7337	17.4656	18.7731	17.5602	18.6659	16.7542	16.7495	16.0014	18.8328	20.3248	21.1888	19.9425	17.3489	18.2956	18.1829	18.3038	18.4486	21.4568	16.8045
139	hsa-let-7c	16.8533	16.0886	14.3492	16.1708	16.6961	15.9894	15.3823	15.6205	15.6329	15.2428	16.9365	16.2241	15.9059	16.4674	14.707	15.7011	17.0379	12.7527	15.6668	15.281	13.8506	17.3716	16.2898	16.4092	16.0763	16.1975	15.05	17.3275	15.2735	17.4012	16.6017	18.7124	16.0519	17.087	16.6857	17.1432	14.4168	17.8663	17.8451	17.9776	17.2669	16.3642	15.7492	16.4491	17.3111	17.2853	16.3746	14.9058
140	hsa-let-7b-5p	14.3399	13.6325	12.6983	14.1366	14.2209	13.7774	12.9409	13.5848	13.8833	13.4264	14.4715	14.1445	14.0609	14.0684	12.596	13.7795	14.8361	11.0281	13.4837	13.3735	11.7993	15.401	14.3054	13.6458	13.4236	13.9831	12.7418	16.3658	13.5001	15.7092	14.8225	16.8798	14.2	16.2339	14.9162	15.4454	12.6968	16.9192	16.1271	15.9221	16.0613	14.5983	13.5214	14.4816	15.8977	15.5775	14.5722	13.8378
141	hsa-miR-378f	21.6514	23	19.8092	21.1886	22.2581	21.6253	21.9093	18.7389	23	21.159	20.5483	21.3348	21.6291	20.7439	23	20.2039	21.0304	19.1425	21.7964	21.1005	16.8269	22.2897	23	21.2707	22.6397	21.4353	23	19.4119	17.4589	18.4917	18.0088	20.0871	17.7721	19.1621	17.2497	17.937	17.7764	21.8389	20.3194	21.1766	20.1707	18.284	19.4848	21.3215	20.4649	19.5843	21.0592	17.0443
142	hsa-miR-99a-5p	19.5168	18.6315	17.9652	17.9102	18.9819	17.8923	18.5372	18.8633	17.6965	17.54	18.1357	17.4626	18.4513	15.8717	17.9028	19.5791	20.9449	17.6408	18.7498	19.3149	18.0268	20.2202	20.0979	19.8444	18.7154	18.3696	19.124	16.9978	11.7505	12.5057	12.9061	20.9283	12.1841	15.7703	12.3651	14.0753	11.0592	15.6694	17.1983	18.7766	20.3553	15.1037	15.6415	16.8019	15.4795	15.955	17.2497	14.2574
143	hsa-miR-191-3p	20.7344	20.9431	19.9081	23	23	21.4034	20.9624	22.6597	20.0226	19.7628	23	22.0079	21.2152	19.8227	21.2753	23	21.4221	19.2833	21.885	20.5196	19.4963	23	20.7521	19.8413	23	23	22.4093	20.4773	20.0808	22.3561	19.1424	21.9755	20.5232	20.9542	19.0573	20.3357	19.9202	20.2725	20.2778	23	23	19.4771	18.696	20.025	20.8044	20.4825	19.882	20.4388
144	hsa-miR-421	14.2853	12.5414	10.6428	11.8903	12.8213	13.8788	14.1368	13.3996	13.3232	13.6644	12.344	12.3875	13.3885	13.5843	13.2014	12.5354	12.9891	11.3003	12.3432	11.9357	11.5679	13.846	11.1412	12.0092	12.3288	12.783	12.9066	10.7452	11.6895	12.8053	11.6768	11.0862	12.7692	10.1031	12.2381	10.7732	13.4951	11.7314	12.1632	11.5575	13.3867	11.4425	13.0807	12.1261	11.7412	11.8498	12.1517	9.51827
145	hsa-miR-17-3p	20.3683	19.3023	19.5879	20.3313	20.5664	19.3572	19.8606	20.9016	19.2871	19.1809	19.1589	20.0527	18.9491	19.8663	18.7621	19.0907	21.1842	17.5594	19.1693	20.5593	19.4924	20.147	19.1994	19.2179	19.1852	20.6092	18.1391	23	18.6845	21.1116	19.3261	23	19.5528	23	18.7697	22.2736	17.4055	20.7183	20.625	21.4851	22.4382	23	20.7166	20.369	23	19.6652	19.2241	18.2134
146	hsa-miR-887	23	22.0686	20.6152	20.8724	20.9227	22.0689	23	21.7945	21.8726	21.8505	23	20.5143	21.3063	22.8071	21.9127	20.6331	20.4447	20.7453	21.2253	21.5691	23	22.0195	20.4915	23	20.1862	20.1802	22.8166	23	19.4598	19.037	21.2727	21.0607	17.4591	19.7422	17.0903	17.0999	19.4317	20.1482	18.8397	19.6119	20.7766	17.3157	22.4279	21.8109	20.4561	20.2652	22.2673	21.0851
147	hsa-miR-125b-5p	20.5851	18.6583	16.8525	17.9106	19.4505	17.7044	17.3323	17.8619	18.0604	18.443	18.6617	17.324	18.5439	16.728	17.0681	18.8687	19.1122	16.9117	18.8057	18.5286	17.3546	19.1344	19.3293	18.2456	17.592	18.2305	17.9026	15.9016	12.3194	12.8991	13.7034	19.0038	12.1085	16.3731	12.3883	13.9383	10.6831	17.0113	18.3142	19.5698	18.8209	14.531	15.3071	17.3913	16.719	16.7232	17.3182	15.4016
148	hsa-miR-20b-5p	13.0154	12.2162	11.7577	12.9982	13.2167	12.1971	12.0168	12.2671	12.4584	11.8899	12.9172	12.3982	12.2969	12.627	11.2545	12.867	14.4068	9.89218	12.0756	12.3783	10.9363	13.6262	13.1858	12.6444	12.7289	13.0511	11.4756	16.0705	14.4397	16.5113	14.5149	16.7991	15.9582	16.2189	16.2517	16.9112	12.7366	14.2096	15.349	18.4402	14.838	15.2934	12.3441	12.6423	16.3373	13.591	13.0002	11.8091
149	hsa-miR-4301	13.2494	13.1983	10.5616	12.8063	14.8359	13.1747	12.4076	12.2897	13.3904	11.3893	12.0009	13.8165	13.8835	12.0714	11.1742	12.5634	15.0238	13.4829	12.0197	12.2469	12.9762	15.3777	12.5485	11.0188	11.7871	12.3383	10.6184	13.7243	16.1926	15.7979	15.3761	15.7633	15.957	15.5861	16.7898	15.9453	14.8629	15.2852	16.256	13.6938	15.082	14.1143	13.1697	13.2059	15.4573	13.6454	12.8554	12.9463
150	hsa-miR-885-5p	20.5575	23	22.153	18.1169	20.1634	23	23	20.665	18.7018	23	23	21.8832	19.3246	17.0705	19.1917	22.7481	23	20.1753	23	20.1132	19.5172	23	20.6914	23	19.308	19.2558	20.2549	17.7417	13.0197	12.9593	13.0374	18.1708	12.5694	15.7948	12.3427	13.5517	11.8202	16.8845	20.754	19.9324	19.8668	14.1908	15.8039	16.9168	16.0812	15.8911	18.0199	14.8686
151	hsa-miR-5100	18.7354	17.0244	16.6665	16.9445	17.8964	17.143	17.1812	17.2668	16.3073	16.0803	16.0163	18.0379	17.1891	17.2014	16.1093	17.516	17.3629	17.0168	16.6282	17.6812	14.8636	19.8497	17.7887	15.6632	16.0911	17.4861	15.8507	13.8354	14.9437	15.4145	15.1639	14.2617	13.9714	14.6549	14.1482	14.2321	14.0766	15.9732	13.9752	14.0404	14.9072	14.007	15.2946	15.726	15.4739	15.5148	16.3321	15.7165
152	hsa-miR-940	14.3248	14.1698	14.004	13.9818	14.273	14.391	14.3623	13.2331	13.1989	14.0787	12.6224	13.273	13.9379	14.0636	12.9538	13.4875	13.9373	13.2334	13.7257	13.4072	12.4331	14.4058	11.9936	12.6748	12.4654	13.0672	13.1119	11.7548	9.9695	11.2629	11.4778	12.1109	11.5074	11.9241	11.0273	11.3013	9.32921	11.828	11.841	12.2193	13.9429	11.2852	11.6069	12.6068	12.3419	12.5409	13.4237	12.3906
153	hsa-miR-23a-3p	13.5056	11.9948	11.3232	12.1173	13.2968	11.8952	11.3246	12.1427	12.9689	11.2013	12.1365	12.8457	13.1906	12.0273	11.5713	12.2926	14.8987	11.8285	11.8061	12.7581	12.0906	14.5428	12.907	12.0888	12.4951	12.6812	11.2844	13.8681	13.953	14.8432	13.5398	14.6654	14.4457	14.0833	14.0331	14.2852	12.3348	13.3959	14.509	15.7114	14.6921	14.6676	12.0748	12.1775	14.9294	13.1862	12.6806	12.2958
154	hsa-miR-1260b	17.516	16.8467	16.4534	17.2158	17.9923	16.7406	16.3273	16.9777	18.0817	16.2535	17.6858	18.5284	19.3782	16.6189	16.1713	18.0311	20.5387	17.43	16.6493	17.5318	17.9711	19.8845	18.4154	16.9088	15.8965	16.9985	15.9147	19.3839	17.652	17.6942	17.1297	21.7148	17.2512	21.399	16.2354	17.3197	16.6251	17.5672	19.0322	20.078	17.8232	17.5701	16.1401	16.4291	18.5108	16.6221	17.7689	16.3575
155	hsa-miR-409-3p	19.1895	17.7529	16.7317	18.7182	18.2848	16.4333	16.6823	18.0572	17.3277	16.6439	17.0391	18.3416	19.1401	17.9749	17.8549	18.3174	23	18.2117	16.7372	17.7118	22.141	19.9126	18.274	17.45	16.3915	21.4337	16.1933	19.3332	21.9146	19.6803	18.686	23	22.063	20.8647	22.5234	21.1054	18.1073	18.6674	20.4038	23	19.066	23	17.3273	18.2133	19.8985	19.8162	19.247	17.2048
156	hsa-miR-138-1-3p	23	23	23	23	23	23	23	23	23	23	23	23	23	23	23	22.5627	23	23	23	21.5076	21.4902	23	23	23	23	21.8375	23	19.962	19.0546	18.7161	20.5361	23	16.7738	23	16.0149	15.9451	19.3692	20.1405	23	18.1608	23	16.5759	21.1135	22.1967	22.1205	20.4731	21.6584	21.7937
157	hsa-miR-23b-3p	15.8102	15.4067	14.4522	15.3398	16.4555	14.9952	14.1462	15.5913	15.8725	14.2272	15.2277	16.4865	16.4602	15.1967	14.7434	15.5557	18.1865	15.6797	14.6558	15.7222	16.4096	18.2999	15.9526	14.8989	15.2539	14.9847	13.7739	16.4788	14.4208	16.3306	15.9949	18.0798	15.7572	17.0247	13.3584	15.1872	13.0824	15.7129	16.4739	17.9359	18.2932	15.9165	15.424	15.6547	17.242	16.2521	15.6415	14.5272
158	hsa-miR-5008-3p	20.0615	23	20.7188	21.2527	23	23	21.0406	21.1276	19.9772	21.7446	21.9841	20.6509	21.7579	19.6701	19.4593	19.9829	20.137	23	19.9934	20.7656	21.3956	23	20.1986	20.9268	23	21.0712	23	18.56	14.419	17.1205	16.5272	17.9014	16.561	17.648	16.6576	17.9701	14.7929	19.1207	16.4529	20.8313	19.6079	18.458	19.657	20.1949	19.0332	18.9226	20.5105	18.1508
159	hsa-miR-374b-5p // hsa-miR-374c-5p	17.5277	16.445	15.8069	16.2293	16.9349	15.6367	16.1221	16.1572	17.5494	15.1039	16.1197	17.0513	17.5795	16.7028	15.4177	17.3978	21.0814	16.631	16.3662	17.5093	16.8327	18.9432	17.4841	16.319	17.7858	16.6219	15.8921	19.335	20.1778	20.7577	19.8054	23	21.7667	23	20.5328	20.1052	19.5439	19.0039	18.7751	23	22.5397	22.1271	18.1167	18.04	20.4267	18.3185	17.6482	16.8114
160	hsa-miR-4482-3p	22.0689	21.0109	21.9992	20.5568	22.436	22.0006	20.7633	23	19.4477	18.2637	18.8882	18.591	21.1169	19.2747	19.2381	20.3896	23	19.7744	19.5877	21.5013	21.911	23	23	20.4816	20.3711	23	19.6142	17.7587	19.2798	19.4233	19.0051	19.4329	19.1159	18.112	17.5603	17.7633	18.6411	18.5183	19.269	19.7673	19.8256	18.9077	19.1717	19.3447	20.4736	19.4826	19.6747	20.241
161	hsa-miR-25-3p	13.5984	12.6706	11.8017	13.2699	13.5701	13.2756	13.0399	13.0179	12.7007	12.1704	13.6872	13.2032	12.5797	13.0127	12.2243	14.0993	14.9969	10.164	13.4283	12.9475	11.0328	14.334	14.2125	13.3166	12.9314	14.6252	13.0429	13.8231	12.4667	13.5261	11.9551	15.669	12.6646	12.8702	12.6504	13.6662	10.922	13.6598	15.2655	16.7905	15.2359	12.9304	11.0851	11.5047	14.6066	12.6482	13.6582	11.713
162	hsa-miR-19a-3p	13.0393	11.8894	11.6258	12.6497	12.7034	11.9126	12.4025	12.0586	11.6824	11.5791	12.6558	12.3588	11.943	11.9484	11.5766	12.831	14.7389	10.1303	12.4679	12.0793	10.5147	13.5395	12.7387	12.4041	12.5158	13.1476	12.1472	15.7979	11.5649	13.3246	12.0622	17.0548	14.1479	13.8957	13.0022	16.4075	10.4901	12.8781	15.5386	17.723	15.5632	15.7462	10.5995	11.397	14.9115	12.3188	12.4185	10.7675
163	hsa-miR-671-3p	19.5515	18.0488	18.0948	17.3726	17.2443	18.461	18.0162	17.0946	17.0875	18.0304	16.8641	17.5062	18.0286	17.9172	17.2994	17.3398	18.1416	17.3563	17.6998	18.0883	16.4547	18.6216	16.7967	17.2603	18.2798	17.1982	18.1039	16.1123	17.0431	17.9262	16.9084	16.3644	17.6334	16.6699	17.5567	16.0803	17.5164	16.0431	16.2057	16.43	17.6465	17.0268	16.5586	16.8353	16.9039	16.4293	17.818	17.0407
164	hsa-miR-1231	23	20.5053	20.6248	23	20.9411	23	22.3319	19.2064	18.7725	20.6957	19.8627	20.2362	21.536	20.9911	21.5303	20.4429	23	19.8398	20.8418	20.3161	19.4793	21.989	22.0215	21.006	20.4345	20.5524	21.7699	18.9215	20.1646	19.4938	19.3235	20.1587	18.2894	18.9645	17.5522	16.8271	20.0177	19.4926	20.3884	19.4208	19.8406	18.0549	21.3622	21.0747	20.0838	20.7296	20.6058	19.6764
165	hsa-miR-301a-3p	18.2365	17.2978	16.4082	17.74	17.873	16.7841	16.8317	16.8872	17.9246	16.6901	18.1758	17.4514	19.0051	17.2897	16.5273	17.6702	20.8561	17.3476	17.1395	18.629	18.1211	20.6162	18.3344	17.7743	18.5953	17.6704	15.6507	19.0519	21.9946	21.2701	20.103	20.9165	22.09	23	20.8337	20.947	19.7431	19.8777	23	23	21.6861	23	18.5925	18.6703	19.1927	18.6082	17.8613	17.7954
166	hsa-miR-381-3p	21.4009	22.4229	21.4414	21.27	23	20.6527	19.81	21.655	23	20.6025	20.4271	20.3773	22.4299	21.0753	23	23	21.9329	23	21.0595	21.0395	23	21.5594	23	23	20.1835	22.8847	19.9053	23	22.2533	23	22.8647	23	20.6159	23	20.0482	19.0292	23	23	23	23	23	23	23	20.7824	23	21.198	22.1455	21.487
167	hsa-miR-93-3p	20.2823	18.8749	17.7143	19.6583	20.0396	19.5274	19.6126	19.5848	19.7824	18.437	21.5384	20.0227	18.4779	18.6081	17.3435	19.6813	23	18.1602	19.1056	20.0664	18.2484	20.5126	23	20.934	20.3352	20.387	18.7738	23	20.0365	21.9346	20.701	20.7496	21.6173	23	21.1937	20.3169	18.3934	20.0947	23	23	22.8421	23	18.3969	19.6051	23	21.6238	18.9555	19.3237
168	hsa-miR-126-5p	14.9061	13.5293	14.0231	14.0323	14.9634	13.066	13.2414	13.7617	13.9155	12.7977	13.8303	13.7706	15.8376	13.9627	13.5493	14.628	16.9463	14.0026	13.6154	14.4543	14.3277	16.2281	14.7086	13.6366	14.8683	14.3748	13.8017	15.6235	17.0628	17.144	15.9337	17.6496	16.2072	16.3893	16.6085	17.6849	14.3425	15.6263	15.456	17.4833	16.427	17.051	14.1896	14.4686	17.0822	15.1289	14.2807	13.9069
169	hsa-miR-3137	23	20.6978	23	21.2222	20.9299	23	23	23	22.0526	23	20.537	23	21.5157	21.912	23	21.1606	23	22.2724	23	21.7038	23	21.5728	20.0408	23	23	20.7291	21.1222	23	22.6018	20.155	21.2452	23	19.1656	20.7889	17.9285	17.8445	21.2571	22.2333	23	20.825	21.4018	18.8009	21.34	20.6498	21.2275	21.6914	20.8738	19.7955
170	hsa-miR-4746-3p	17.437	16.7702	17.1833	16.6841	16.4365	17.227	17.6846	16.0957	16.0084	16.2017	14.2454	16.8683	17.2802	15.8344	16.5201	16.3936	17.3691	16.4037	16.7574	16.7467	15.7686	17.7375	15.876	16.0657	17.502	16.9863	17.7225	15.0114	11.2616	13.8169	14.4765	15.234	13.7708	15.5864	14.2494	14.9591	11.1015	15.098	13.7112	16.4231	16.0174	12.6287	15.2668	14.9859	14.9897	15.1768	17.0136	14.5989
171	hsa-let-7a-3p	23	20.2292	19.1691	20.3046	21.1866	18.9824	21.7809	21.1851	19.3672	18.9019	18.3378	19.842	21.5518	19.048	20.9562	21.2275	23	19.4323	20.0118	21.0006	19.1957	23	19.3093	21.7125	23	20.0863	20.1149	19.3824	17.1063	17.8745	17.3957	19.7033	17.289	20.4215	16.9645	18.0701	16.0651	18.8469	23	21.1144	21.7611	19.6738	18.8354	19.7689	20.8143	18.9655	19.4487	16.9594
172	hsa-miR-29a-3p	15.1305	15.1115	14.1569	13.5255	13.9721	12.5181	14.5445	14.8341	13.867	12.626	14.2093	14.7119	13.1599	12.5126	13.9627	15.3804	17.1197	13.603	15.2979	15.4505	13.5654	15.6543	15.7589	15.2502	14.8288	15.3061	14.636	17.0702	11.4843	12.5414	12.2536	18.9501	12.748	14.3436	10.9182	14.9421	10.5033	14.0716	16.6859	17.5907	17.7135	16.0213	13.8046	13.875	15.1999	13.8215	14.1936	11.9431
173	hsa-miR-625-3p	20.9946	17.8156	17.7846	18.2612	18.3918	16.1726	17.7364	17.4421	19.9946	17.2327	18.6476	18.1476	18.427	16.5423	16.5922	20.7238	23	17.6014	17.5306	22.5241	19.2793	20.6886	18.8265	18.9505	18.1514	19.4839	17.3416	23	19.6739	19.9966	18.4749	19.7283	20.1314	20.5596	21.0356	22.1495	19.3573	18.994	23	23	19.748	23	18.9253	18.1591	21.4488	18.9174	17.8366	16.9429
174	hsa-miR-3074-3p	23	23	16.5664	22.1268	23	23	20.3451	21.0362	20.7755	20.3308	21.4816	21.5593	22.4934	20.7664	19.5816	18.2599	21.684	16.8939	16.882	18.7794	17.9719	20.4426	18.7007	19.12	19.1313	20.5181	17.587	21.1669	17.5359	18.3611	17.8931	23	18.6435	18.8872	15.9644	18.6005	18.3998	20.4071	23	21.5222	19.8695	19.9305	19.7201	19.0006	20.2897	18.0372	17.6631	14.7471
175	hsa-miR-3159	23	21.3398	20.1137	20.9594	22.6699	23	21.0549	22.294	20.3119	22.8513	21.0398	23	21.1232	21.7369	21.0374	23	23	20.1699	20.8617	22.6608	19.6626	21.9508	21.2983	20.0745	20.7386	21.1483	22.6229	18.1587	23	20.5923	19.511	20.5437	19.7173	21.4074	19.0622	19.2992	20.8644	19.5188	20.7592	19.6298	21.5026	19.5434	21.8017	22.2212	20.5627	21.4256	20.5437	18.3366
176	hsa-miR-1908	21.9057	19.3364	18.9743	20.1346	20.6252	19.1083	19.1497	22.5979	23	19.5717	22.2363	21.3919	21.9388	20.4511	18.7451	21.3664	22.867	21.8975	18.7264	21.9395	23	23	18.4709	18.233	18.9173	21.6815	17.9803	23	20.6398	22.3837	23	23	20.4681	23	20.5411	19.0778	18.9278	21.5558	23	20.6222	21.1462	22.0711	18.9219	20.625	23	22.0629	21.7582	20.0245
177	hsa-miR-4274	23	20.683	19.9719	21.7878	20.8277	22.7552	22.7421	22.6745	20.215	22.0772	21.9119	21.8338	20.822	21.963	20.4674	20.6188	20.9831	18.8979	19.9316	22.3315	18.9515	21.741	21.8923	20.6438	19.2552	22.2104	22.0961	21.3921	18.8859	18.4859	18.5025	18.2921	17.4641	18.5313	16.3482	16.054	18.9398	19.3323	20.1376	19.8119	19.7961	17.0212	18.8531	19.6301	19.8478	18.9577	23	16.9639
178	hsa-miR-371a-3p	20.1741	21.5283	19.9551	20.2079	21.5286	22.0227	21.9413	19.295	19.8051	21.7435	19.5955	20.3745	20.3739	20.4584	18.5815	19.1157	19.9472	20.2562	20.6224	19.6294	18.7049	22.692	19.2494	18.3885	21.621	19.5521	18.863	18.1288	18.7603	20.9385	20.5151	20.003	20.513	18.1443	20.7131	18.5468	20.4635	18.5265	19.3089	18.9306	19.7133	18.7088	19.5963	18.8502	18.9295	20.0288	21.0509	20.174
179	hsa-miR-103a-2-5p	20.7687	20.8592	20.8483	21.5789	21.4186	20.2155	22.2411	21.3299	20.5467	19.8503	19.6306	23	22.7916	22.5906	21.1433	21.358	23	19.2751	21.4639	22.5577	22.3201	23	21.8189	20.0562	19.2483	20.4037	22.4838	23	20.5701	21.6773	21.5109	23	21.3421	21.6344	20.2749	20.0295	18.9178	23	23	23	23	20.1256	20.1165	20.6659	23	21.4988	21.8773	20.671
180	hsa-miR-30d-5p	14.5719	13.7021	13.0787	13.7008	14.8072	13.5137	13.0445	13.7457	14.3158	12.6837	14.0322	14.3849	14.6873	13.4526	12.7825	14.1447	16.7324	13.0056	13.2791	14.1231	13.4919	16.189	14.6623	13.7103	13.3114	14.2882	12.5175	14.8719	11.9097	13.0864	12.81	16.809	13.1076	15.5033	12.7693	14.97	10.5679	15.5265	16.4947	16.9528	15.8762	14.2619	12.4113	13.3951	15.4538	13.9163	14.1899	13.249
181	hsa-miR-92a-3p	11.284	10.7912	10.4268	11.1356	11.6969	11.2788	10.8952	11.171	10.7704	10.6898	12.1823	11.5258	10.7474	11.1804	10.1235	12.1057	13.0497	8.49534	11.5953	11.3432	9.37444	12.6304	12.4753	11.3054	10.4008	12.3274	10.8922	11.014	10.4091	10.6046	9.38431	12.9438	9.947	10.6153	9.86017	10.5966	8.64009	11.353	13.3322	13.9536	12.8048	9.87504	8.64004	9.13309	12.0555	10.4112	11.8373	10.4206
182	hsa-miR-30c-5p	15.2312	15.6294	14.3688	14.6787	15.9163	14.5368	14.3498	14.9526	15.379	13.6738	14.5392	16.0038	15.5956	14.7491	13.7943	15.215	18.3007	14.8531	14.5198	15.5996	15.4471	17.8179	15.5592	14.1465	14.5636	14.769	13.6076	16.6011	16.2385	17.0209	15.9185	17.8746	18.0355	17.7915	17.5444	17.5566	14.563	16.711	18.0099	18.4147	20.0136	17.6206	15.1643	15.0679	16.5184	15.6402	15.8013	15.4323
183	hsa-miR-195-5p	10.9284	10.1792	9.86719	10.9451	10.5792	10.2655	10.5079	10.334	10.033	9.89741	10.9971	10.183	10.1055	10.8243	9.6249	11.2806	12.117	7.59523	10.6849	10.189	8.30022	11.3473	11.2181	10.842	10.7174	11.6467	10.2229	13.2186	10.7012	12.8596	9.64539	15.0471	11.6848	11.3954	13.4986	15.1035	9.24096	11.4343	13.0184	15.5285	13.2063	12.7925	8.34406	8.90596	13.6861	10.2536	11.0658	9.71794
184	hsa-miR-4776-5p	23	23	22.2407	21.658	23	23	21.9372	23	23	23	20.1871	23	23	23	22.2072	21.5294	23	21.5456	20.9817	23	23	23	22.383	23	21.2757	22.9676	21.9897	20.4668	23	19.5305	21.4819	23	18.4339	20.5044	17.4907	17.7383	21.23	23	20.6712	19.443	23	17.6944	23	21.3404	23	23	23	19.4702
185	hsa-miR-4422	18.7168	18.2808	17.998	18.3732	18.3013	19.6502	19.0436	17.9441	18.3665	18.6882	17.6639	18.1921	18.284	18.3438	18.7367	17.9068	18.6011	18.3864	18.2435	17.735	18.2222	19.5843	17.0155	17.4676	17.4811	18.096	17.7354	16.6143	18.3697	20.2317	18.2448	17.6162	18.6131	16.6302	18.9215	16.9829	18.2952	17.0094	17.369	17.0251	19.2082	17.2074	18.2491	17.452	17.093	17.9959	18.0257	17.3169
188	SNORD61	20.8684	21.1612	20.2549	18.4986	19.247	17.7845	18.6629	20.7664	19.5246	17.9514	19.8307	19.6491	17.9663	17.7607	19.0998	21.0316	22.4118	16.1316	20.2774	21.6559	18.5296	20.3798	23	21.0107	20.6261	22.2185	21.3132	21.5221	18.6824	20.034	18.6684	23	18.5714	19.2455	19.0625	20.7756	17.2704	21.4509	23	23	23	20.9192	18.4538	18.2233	22.6636	20.0128	21.0676	17.3744
189	SNORD95	16.8213	18.047	15.792	15.2211	15.6615	14.149	15.8109	18.4402	17.5606	14.1713	16.9078	18.0843	14.1041	13.3059	15.1909	18.9583	18.5701	14.0858	18.8962	19.0721	17.7716	17.5095	18.7983	19.5802	16.9616	18.6867	17.8906	16.4539	11.8082	10.508	11.2197	18.8755	10.9763	13.5694	9.53851	12.7363	9.60379	15.6374	19.4678	15.7269	16.8965	12.8157	15.1627	16.0989	13.6869	14.992	19.03	13.2452
193	hsa-miR-483-3p	11.8313	11.7313	10.9308	11.677	12.4478	10.9495	10.4087	11.0912	11.9599	10.5199	11.3543	11.957	13.1933	11.8742	10.5629	11.8631	14.7789	11.4371	11.0046	11.8942	12.1945	14.0826	12.2523	11.5221	12.5751	11.9173	10.5802	14.4196	15.5618	15.5994	14.7262	15.9871	16.4202	16.2056	16.1538	17.0236	14.4105	14.3543	15.2648	16.5292	16.4871	16.4144	14.0501	13.2961	15.6491	13.9755	12.7999	13.0438
194	hsa-miR-24-3p	14.9071	14.4078	13.9371	14.8698	15.8774	13.7983	13.2242	14.4869	15.3996	13.5031	14.5068	14.9245	16.3003	14.6042	13.739	15.1165	17.4948	14.6483	14.1165	14.9849	16.0465	17.3033	15.6628	14.3931	15.6628	14.8865	13.2548	18.2772	17.3886	18.2805	17.9263	19.1962	18.5183	20.8284	18.7945	18.8907	15.7042	17.0965	23	19.6828	17.8205	19.6581	16.4904	15.6783	18.1559	16.4129	15.784	15.7578
195	hsa-miR-1301	21.487	19.0598	19.2467	19.4696	23	19.6835	18.6019	19.9741	20.1009	19.718	23	20.5085	19.9766	20.6187	19.0151	20.1005	23	19.1609	18.0566	23	20.556	23	19.0316	20.2413	21.1858	20.3222	19.6341	23	20.6575	23	23	23	23	23	20.7386	22.5449	21.9402	23	23	23	22.9681	21.2438	20.5867	21.4163	23	23	19.9182	20.122
196	hsa-miR-125a-5p	13.4871	13.3409	12.6511	13.5699	14.3132	12.6765	11.9473	13.0946	13.4641	12.3993	13.2136	13.907	14.011	13.4735	12.2167	13.624	15.8902	11.7711	12.7608	13.8436	13.5088	15.3917	14.106	13.3562	14.0553	13.8179	12.5338	16.0157	17.0428	17.7623	16.2885	16.9314	17.7314	17.5197	17.3847	17.4019	16.1352	15.8858	17.7035	17.048	16.8743	17.3924	15.6399	15.253	17.0055	15.5536	14.3122	14.7943
197	hsa-miR-4516	23	21.3731	23	22.3386	22.2588	21.142	23	21.6076	23	21.4982	20.1223	23	21.4027	23	20.1984	21.5451	21.8523	23	23	23	23	22.0166	20.8256	20.4692	23	23	23	19.4631	23	20.8078	22.9622	22.1103	22.2934	21.2898	22.7212	20.817	20.8718	22.1169	20.3527	19.8729	21.581	23	23	22.2514	21.0333	23	23	20.685
198	hsa-miR-762	11.0875	9.84821	8.45662	10.0307	10.9317	8.89395	9.55411	9.96267	10.7624	8.42039	9.88712	10.8694	10.5704	9.45035	9.62934	10.8694	13.9093	9.82992	9.95536	11.0474	8.61487	12.7451	11.0804	10.5126	9.99259	10.8218	9.82867	12.9945	13.4591	14.2492	12.9943	14.8428	13.7369	14.2989	14.953	15.6692	10.6153	12.4194	13.8923	14.906	14.5411	14.2111	9.78636	11.0058	14.1884	11.7053	11.0292	10.8429
199	hsa-miR-151a-3p	20.3416	23	23	21.7975	23	23	22.6134	23	21.6157	23	23	23	23	20.1637	23	23	21.2167	23	23	23	21.1755	23	23	19.6014	23	21.7615	23	16.3589	16.0669	14.4783	15.9532	17.5954	13.4962	17.0225	13.6633	13.3355	14.153	19.9819	17.2789	15.1458	18.6317	13.3833	18.7947	19.5038	18.298	18.658	21.2749	18.6086
200	hsa-miR-29c-3p	18.5336	18.9939	19.0802	20.3621	20.949	19.4546	18.205	17.4132	16.3183	18.7206	17.858	19.1572	18.1997	17.3102	17.2597	18.2294	18.5524	15.4292	17.1672	17.0252	15.8178	18.6233	18.0255	18.6097	18.2543	19.0334	18.7977	16.7226	12.5715	14.4451	14.1672	16.5263	14.1456	15.3282	13.8365	15.0915	12.9684	16.7585	14.4817	16.7074	16.8434	15.4291	14.6618	15.6112	15.939	16.6649	18.5437	15.7371
201	hsa-miR-4296	21.3875	21.9894	20.7681	23	23	23	21.8101	23	23	21.1428	23	23	22.6326	20.6117	21.1737	23	21.6615	20.338	23	22.0576	20.3685	23	23	20.9073	23	23	20.9029	23	22.8387	20.5239	20.6772	23	19.6627	23	19.5662	19.8364	20.0843	23	19.2983	23	22.6896	19.4521	21.8344	21.5055	23	23	23	21.0217
202	hsa-miR-335-3p	23	19.1879	20.7359	19.2034	19.9264	19.0194	20.0911	18.609	19.9659	20.8919	17.9577	18.8723	19.154	19.7845	18.259	19.6293	17.9444	19.2547	19.1861	20.0803	18.0509	20.8209	17.4242	19.7149	19.2919	19.6462	20.1427	18.7531	18.4727	18.6949	19.4336	17.5951	19.2864	18.873	18.153	18.6808	19.0418	17.8523	17.1419	19.1521	19.4718	18.8293	19.2889	19.0714	18.3111	18.4754	18.9969	18.7357
203	hsa-miR-4519	21.6458	20.8717	20.3138	20.8972	20.2888	21.163	20.8714	19.3989	20.1069	20.6694	18.8746	19.2876	20.3372	20.0492	20.3821	19.7195	20.6397	20.4291	19.9802	21.1599	20.2098	21.7167	19.1881	20.5607	22.0779	20.4297	20.6012	19.7924	20.9093	22.3319	21.0694	19.1587	20.9345	18.7207	19.9864	18.673	20.8573	19.3519	19.9732	19.2533	21.7412	18.2529	20.3437	21.6527	19.9392	20.3311	19.793	19.9744
204	hsa-miR-130a-3p	10.5146	10.9352	11.2624	11.2209	11.3396	11.9611	10.7765	10.8445	8.9799	12.106	11.5258	11.7077	12.314	9.43202	11.4739	10.9329	11.0478	12.2019	10.3017	10.8058	10.6032	11.7649	11.5121	11.3833	11.6282	12.6253	11.7619	9.48375	5.39643	6.83458	6.69525	9.02744	5.84498	8.18092	5.99903	7.4245	5.77209	9.86865	5.14987	8.26352	8.97378	8.37135	10.1913	10.7482	8.52618	10.0197	11.4916	8.93425
205	hsa-miR-150-5p	19.5091	20.5214	20.2181	20.6544	20.0435	17.4514	17.9503	18.9035	18.342	18.2448	18.1309	18.9446	21.4167	19.7741	20.0805	19.9644	23	23	19.8202	19.1475	23	23	19.1112	23	20.7874	23	18.4302	23	23	22.9594	23	23	21.5653	22.8026	21.7312	22.0412	22.5458	21.939	23	23	21.6921	23	19.6414	20.0346	23	22.3365	20.5032	19.7226
206	hsa-miR-3147	18.3705	16.0148	15.6321	17.1827	17.0743	15.4771	15.5916	16.3004	16.469	15.3011	16.5077	17.4669	17.197	16.181	16.4771	17.2128	20.7462	16.4557	16.421	17.7544	16.6701	18.5554	17.2631	16.5063	17.216	18.9638	16.7942	18.5815	16.7205	18.5962	17.3801	19.7512	17.517	18.7602	17.3818	19.8482	14.8237	18.9335	20.5484	22.9411	20.3394	22.2887	16.5163	17.1529	23	17.2104	17.1874	16.9044
207	hsa-miR-124-3p	21.5873	19.4515	20.4598	21.8079	21.0707	18.8238	19.2658	20.2953	19.7115	20.1184	19.3093	23	21.7278	22.9123	20.8473	23	23	21.6282	19.8562	22.4146	18.7777	23	20.4106	19.0726	21.2072	21.4092	20.3106	23	23	23	21.9008	23	21.5114	22.9344	20.118	23	22.6207	23	21.9255	23	22.1779	20.2808	21.3709	21.0549	23	23	22.0192	23
208	hsa-miR-3928	17.7885	17.7303	16.9956	17.6459	18.9002	17.701	16.6067	17.6967	17.8649	16.8401	18.9552	18.7844	19.3321	17.4653	16.6052	18.2734	20.0636	18.2525	17.1652	17.6654	18.4192	19.6803	18.6461	15.9427	16.8825	17.5701	16.4441	18.7958	18.6248	19.3174	19.5165	20.5198	19.6189	20.613	18.4699	19.7605	16.8411	19.7685	19.5131	23	19.6321	20.5392	18.9455	18.3915	21.0397	19.7748	18.9457	18.6579
209	hsa-miR-92b-3p	18.5303	17.2457	15.8554	16.374	17.32	16.9348	16.0055	17.0672	18.034	15.7687	17.3369	17.4493	17.0339	16.6434	16.3228	17.1596	19.0527	16.9428	17.8768	17.8265	17.6142	19.2181	18.008	16.9025	17.2616	18.1197	16.2034	19.2313	18.6788	19.2541	18.1009	20.1231	18.4928	23	18.3434	19.6364	17.5753	18.4764	19.3979	21.1535	20.4866	18.8633	17.054	18.2267	19.631	18.574	18.2816	18.646
210	hsa-miR-27a-3p	16.8148	15.3986	15.4301	16.3974	17.1101	15.2315	14.9031	15.4354	16.3063	15.0539	15.7703	16.3694	17.3424	15.9864	15.3918	16.0242	18.8247	16.1167	14.8297	17.1287	16.0922	18.248	17.3781	15.9871	16.0887	16.5602	15.0657	18.6433	18.0725	19.7233	18.9363	19.4918	19.7243	19.8901	18.6409	18.8835	16.9225	18.8609	19.2681	18.7178	19.4796	19.3864	17.4893	17.8001	20.1644	17.8438	17.7094	17.184
211	hsa-miR-3653	17.0852	16.2199	14.256	15.5462	16.6672	14.8338	15.0842	15.1349	15.6798	14.6047	15.0034	15.8161	16.3757	15.6202	14.7593	15.8676	19.0867	14.4177	15.5251	16.1601	15.1532	17.8874	16.0522	15.0529	15.1057	16.4482	15.1381	17.7676	17.5022	18.618	17.6952	19.2352	18.559	18.3692	19.1398	20.5449	16.5806	17.5655	23	21.0381	19.6905	18.8765	15.1548	16.0587	17.9334	16.5264	16.5792	16.196
212	hsa-miR-127-3p	15.5649	14.8207	14.2165	14.9912	15.1485	13.6214	14.1394	14.3934	14.0403	13.9539	14.5953	14.8996	15.3858	13.9449	14.2554	15.9557	16.9952	14.1363	14.6748	15.4186	13.8523	16.9261	15.4281	14.6648	15.8379	15.7115	14.7844	16.4478	10.3769	11.9538	11.5488	18.4987	11.3127	14.3149	10.3776	13.5547	9.60988	13.8519	16.8927	20.3301	16.9804	15.0659	12.9032	13.9679	14.2045	13.9382	14.6835	12.506
213	hsa-miR-4267	20.6798	18.4736	18.7178	20.3751	21.8376	18.9121	18.128	19.627	18.2564	18.1671	20.5914	19.2015	20.1358	20.494	18.6511	21.7569	21.9071	16.7274	19.2318	19.615	17.352	20.4488	23	19.7814	20.3088	20.2846	19.4487	19.8714	21.0834	20.6081	18.6894	21.6654	19.6242	22.3028	19.5007	19.7645	18.841	22.1102	21.5024	23	23	19.177	17.2493	18.7665	23	19.6288	19.9487	19.3995
214	hsa-miR-2276	17.8011	18.4096	17.1473	19.951	18.5578	17.0819	17.0535	17.0219	17.9177	17.733	17.3119	19.4238	22.4738	18.8359	18.3476	18.3441	21.5129	18.7805	17.2419	18.1614	20.0328	19.6833	19.1135	17.5337	18.4325	18.1944	17.5778	19.3027	15.974	16.6319	17.3657	20.7008	16.3628	19.3735	15.5222	17.9864	15.1099	18.8589	20.6886	21.8473	19.3196	18.3648	18.2494	18.662	19.0199	18.5912	18.8313	17.8114
215	hsa-miR-144-3p	19.3522	19.3998	20.4916	20.6388	20.5035	20.1476	19.9104	20.8236	19.0131	21.4907	19.9265	20.438	20.0087	22.2547	19.3997	22.4019	22.2089	17.7202	20.8526	20.6362	18.6918	23	23	23	21.0105	22.7588	20.7501	18.8778	20.9489	20.021	20.0488	23	19.1149	19.4234	18.3048	17.6003	20.2807	19.5596	19.8923	20.6113	20.6196	17.9476	18.6792	18.1888	22.1224	19.7855	20.7113	18.6838
216	hsa-miR-373-5p	23	20.6656	18.8824	21.2672	23	20.3802	19.149	20.3879	19.6238	19.6611	19.3142	18.7298	20.3904	22.0083	20.6695	20.1651	22.6349	20.3499	19.6292	19.8857	18.9937	21.615	18.0468	20.0363	22.9599	22.3523	20.2511	18.7477	20.1526	21.2169	21.2403	18.9502	18.8265	18.8401	18.2849	18.4769	19.6369	19.6913	18.6336	22.7777	22.0694	18.5557	19.7673	20.4245	19.7886	19.6498	21.1422	19.46
217	hsa-miR-21-5p	18.2181	17.4974	17.3672	18.1148	18.8917	17.0069	16.4252	17.0623	17.7283	16.8451	16.9749	18.5373	19.448	17.6417	16.4803	16.8781	19.2194	16.3466	16.3224	17.3729	17.061	19.2198	17.3382	16.8805	17.7074	18.1288	16.3816	18.1202	16.3371	17.4997	17.124	18.7873	16.9305	18.9378	15.607	17.0471	16.0382	17.7982	19.1793	20.9151	18.8984	19.4741	17.0099	17.0382	20.1188	17.1607	17.1793	16.2468
218	hsa-miR-26b-5p	14.8049	14.0894	13.5419	14.3961	15.3931	13.5475	12.9745	13.846	14.8568	13.215	14.0372	14.3925	16.2519	14.8761	13.2604	14.4774	17.0702	14.4155	13.5631	14.6606	15.2334	17.2524	14.7729	14.0306	15.1798	14.6354	13.2612	16.5445	16.0592	17.495	17.586	18.7054	17.3891	18.9345	17.1039	18.449	15.1468	16.8387	19.0975	19.2794	18.0058	17.6552	15.4765	15.1731	17.2934	16.2623	15.3736	15.4948
219	hsa-miR-382-5p	16.8023	15.8219	15.1576	16.48	16.7776	15.5093	14.6085	16.0689	16.7082	14.9084	16.3972	16.8706	17.5792	15.9059	14.5301	15.8491	18.7767	16.1966	15.4797	16.1489	16.3427	18.2992	16.537	15.2475	15.2693	15.8734	14.8021	19.1208	18.8375	19.7965	19.3376	20.8265	19.7386	18.5938	21.0559	20.3196	19.1058	18.7176	20.4439	18.6061	18.7761	20.3505	17.5077	17.8489	20.1099	18.482	17.3976	17.9541
220	hsa-let-7d-5p	18.6136	18.6756	17.9543	18.3312	19.2112	17.9042	18.2659	18.3869	18.0616	17.402	17.4594	18.0252	17.6078	17.7846	17.4291	18.4011	19.2777	16.4742	17.4912	18.3428	17.4534	20.268	18.3244	18.7596	17.7561	19.6598	18.3597	17.7429	15.4501	16.9723	17.1491	18.3749	16.1487	17.4919	14.9727	14.9894	16.3182	17.918	18.4066	17.3953	19.1392	15.6661	17.277	17.8887	17.7282	17.8204	18.9565	16.9234
221	hsa-miR-331-3p	23	23	23	19.7904	20.8809	23	23	23	23	23	23	23	23	23	23	23	23	23	23	23	19.6759	23	23	23	23	23	23	23	23	22.7868	23	23	22.6515	23	21.2573	20.1041	23	23	23	23	23	23	23	23	23	21.9124	23	23
222	hsa-miR-221-3p	17.4062	23	20.635	19.9728	21.1507	19.8936	20.1021	20.408	21.5833	21.3705	19.6791	20.4343	18.6754	19.6785	23	20.9283	19.7476	20.7561	19.8585	19.1253	18.8946	21.5967	20.049	19.129	20.9514	19.0163	19.4532	21.4954	16.0283	17.137	17.708	21.5274	16.6297	18.7989	17.8047	20.3957	13.854	19.1704	23	22.3435	20.4131	18.8663	18.6756	20.3799	19.9386	20.93	19.6548	18.7677
223	hsa-miR-130b-3p	18.0769	17.6999	17.5941	18.5867	19.8049	17.4833	17.7585	17.7354	17.9092	17.473	17.5283	19.3979	19.3041	17.7507	17.8772	18.1938	21.1514	18.3036	18.3671	18.7452	19.0864	22.8751	23	17.9868	20.2319	18.2865	17.8825	18.2042	14.961	16.658	16.2727	19.4418	16.5312	17.6958	15.6954	19.4122	14.1418	17.7471	20.3984	23	20.2328	19.0793	18.9918	18.1254	19.0431	18.5728	18.9384	16.6274
224	hsa-miR-140-5p	13.8245	13.3051	13.0039	13.9425	13.6186	12.3852	12.3557	13.1045	13.0311	12.2515	13.1579	13.5596	13.9941	13.5842	12.5146	14.0814	16.8428	12.653	13.2994	13.7061	13.2079	15.5225	14.6523	12.9175	14.5	14.4818	13.1159	16.5516	15.4011	16.9226	15.5417	18.2442	16.5915	16.5595	16.8539	18.0953	13.8553	15.2282	16.6818	18.5651	17.1364	17.6906	13.6086	14.0227	16.6072	15.1453	14.2541	14.1164
225	hsa-miR-4640-3p	14.8256	15.7876	15.5339	15.6778	16.4643	16.8522	15.1376	14.8711	14.1123	17.8797	15.7828	16.0142	16.31	13.6526	15.6131	15.0154	14.9702	16.0635	14.2122	14.7964	14.9073	15.9458	15.3066	15.3021	15.1522	15.7707	14.7166	13.5966	8.16009	10.3898	11.4472	14.7316	10.0825	13.3903	10.0694	12.3066	8.50034	13.9481	11.146	12.9417	12.9013	10.7679	14.4361	16.572	13.125	14.2551	15.0083	12.4835
226	hsa-miR-2117	20.8052	19.997	18.6828	18.9727	20.133	17.2504	18.7884	19.1468	19.3533	17.3478	19.1081	20.5293	20.2789	18.1585	18.088	20.1363	21.8461	16.4425	20.3757	20.5472	17.1492	20.5328	20.5078	21.1271	18.535	19.9489	19.3976	20.6319	19.4167	18.644	17.9512	21.8505	18.4377	19.317	17.9374	17.5608	18.2517	23	23	19.6286	23	17.6627	18.1211	18.3637	23	18.9702	20.5854	18.3989
227	hsa-miR-30e-3p	23	18.3511	17.9139	20.1367	19.368	16.5859	17.5462	18.3861	17.6774	17.2587	16.5723	18.5494	22.4498	18.7174	18.4432	18.882	22.2384	21.7513	17.4221	17.3478	20.6243	19.9349	18.1172	18.5321	19.0607	23	17.5418	20.5293	20.7009	21.4022	20.3971	23	23	23	21.3899	21.0964	19.5296	18.3594	20.5158	23	22.141	23	17.7165	19.573	23	22.0534	18.9458	18.3224
228	hsa-miR-142-3p	10.2072	9.77467	9.73124	10.8103	10.4308	9.89312	9.94651	9.93057	9.78376	9.60252	10.631	10.027	9.76929	10.6479	9.44252	11.094	11.9823	7.55871	10.6592	10.0158	8.22527	11.3293	11.4568	10.6653	11.0683	11.885	10.3605	13.1408	10.9821	13.1506	9.90687	15.0688	11.9433	11.6261	13.7322	15.3582	9.4931	11.6631	13.1699	15.6569	13.4309	13.1105	8.44804	9.23602	13.8607	10.6985	11.3869	10.5906
229	hsa-miR-197-3p	23	23	23	23	22.1489	23	21.7764	23	23	20.9816	20.8388	23	22.8858	23	21.4155	19.1319	23	21.334	23	23	23	22.772	20.2956	22.5259	23	20.7216	22.9432	20.488	20.6848	20.6583	22.8875	23	18.6284	23	18.072	17.4904	19.9367	21.0541	19.7427	19.8794	23	18.4152	22.0019	20.5817	22.5567	23	23	21.3261
230	hsa-miR-142-5p	23	19.1118	20.335	22.6943	20.9308	22.6783	20.9441	20.5601	21.1629	21.0254	20.3693	19.849	23	22.0483	19.9811	21.4238	23	20.4095	20.915	23	20.9261	23	23	19.9301	23	23	21.6066	23	20.8112	19.7103	20.6418	23	17.5303	20.3926	17.6093	17.2374	20.2771	21.4269	19.3498	19.0423	21.1367	17.6086	19.2791	20.6118	20.7079	19.3544	21.5073	20.3582
231	hsa-miR-4302	19.0931	20.1329	18.9202	20.6785	21.6128	19.2365	19.6493	21.8852	19.5786	18.4218	19.5271	23	22.6782	20.3856	19.1572	20.3561	21.7096	20.2515	20.1991	20.805	20.8527	23	20.3591	20.6212	23	22.5775	20.0247	20.1343	18.2728	18.7797	18.5449	23	18.9593	23	17.6384	19.6165	18.7556	20.8398	20.3283	23	23	23	19.3759	20.2666	20.5998	19.5561	21.1284	17.6052
232	hsa-miR-1203	18.9313	18.3047	17.2672	18.5747	18.8429	17.7377	17.7654	18.0628	17.1619	17.0259	18.8383	17.876	18.6602	17.5066	17.244	18.2727	19.8064	15.5789	18.0716	18.0134	16.821	20.4511	18.9224	17.7868	17.6242	18.5591	17.8248	18.0301	16.3656	16.5521	16.9407	19.6754	15.7993	17.4977	15.7074	15.3223	15.6903	19.7988	19.0001	18.1618	19.2654	15.9595	16.5791	16.8002	19.6468	18.1055	18.509	16.742
233	hsa-miR-532-5p	23	20.3332	23	23	23	22.1061	21.7292	23	23	23	23	23	23	21.9158	23	23	23	23	23	23	23	23	23	23	23	23	23	23	21.2191	23	22.6581	23	22.4637	20.621	20.4512	23	19.6006	23	23	23	23	23	23	23	23	23	23	23
234	hsa-miR-423-3p	20.519	18.8607	18.4892	19.5499	17.8434	18.6036	18.2414	17.6402	16.9405	17.7903	17.6957	17.9603	19.1088	19.1336	17.0831	18.2985	19.0485	14.5161	18.4456	17.4472	16.087	18.7381	17.3983	18.4871	18.0413	19.2417	19.0226	17.155	16.6305	17.4066	16.2881	17.3048	16.5626	16.1972	16.2215	15.3641	16.4873	17.713	16.9081	18.2065	19.0062	16.0639	15.3813	15.4916	17.6094	17.0376	18.1425	16.8121
235	hsa-miR-4433-5p	20.7716	19.1615	18.483	20.255	17.8274	17.5756	17.9696	19.107	18.4864	16.8338	18.8731	20.0451	17.6161	16.4655	17.8262	19.5344	19.0038	17.485	19.4065	20.2896	18.0018	19.9988	21.7818	20.4884	18.7934	19.4778	18.7335	23	14.4736	15.1021	15.6101	20.4643	15.538	18.3396	14.7607	17.4218	13.6966	18.2409	23	23	18.9331	17.3318	16.4677	17.3968	17.5987	17.9064	19.5994	17.5168
236	hsa-miR-3180-5p	21.0446	19.3516	18.8317	19.085	22.7996	18.8298	19.5754	19.3524	21.5511	19.9342	21.0315	20.9164	20.328	19.611	18.73	22.127	22.5887	18.86	20.0895	20.6599	19.3698	22.9926	23	20.6009	21.2575	20.6819	20.7081	20.411	20.2791	21.9437	23	23	20.7841	23	21.1383	23	18.4698	23	23	23	22.3447	23	20.4469	20.6857	20.3923	20.5814	20.562	19.5892
237	hsa-miR-7-2-3p	22.0165	20.07	20.5211	23	23	22.1383	23	20.8435	21.4338	21.5912	23	21.7083	21.9724	23	20.3034	22.0336	22.9576	18.6553	21.6469	20.7317	20.4435	21.7863	23	23	22.4444	22.941	21.1777	20.5899	15.6896	18.7862	20.4871	23	17.0036	20.8554	16.1603	16.5012	19.0905	23	23	23	23	16.5248	20.0173	19.8241	19.4844	21.9674	21.6816	21.0473
238	hsa-miR-1183	17.3586	16.9956	16.8206	16.9227	17.2972	15.7771	15.4943	16.6974	17.5302	15.5645	16.899	16.447	17.4111	16.9311	15.7883	17.2022	19.3609	16.0794	16.6348	18.0366	16.495	20.111	17.4738	16.2153	17.5364	18.2057	15.5845	18.6437	18.9961	18.4043	18.5015	18.9807	18.5464	19.6172	17.8313	17.8749	17.3984	18.8393	17.0382	19.5866	21.5565	16.5544	17.043	17.0452	18.8579	17.938	18.551	17.4182
239	hsa-miR-210	18.702	17.8527	19.7739	18.6506	18.144	19.1646	18.5642	17.9752	17.7265	18.1693	15.6518	17.6071	18.9621	19.548	18.2027	17.8069	18.9213	17.6162	18.741	18.4802	17.8391	19.0802	17.9343	17.9663	19.0856	18.7545	19.7371	17.1091	15.0569	17.0706	16.7906	16.7365	17.2061	17.2744	16.259	17.1172	15.0549	17.3325	16.9307	18.3603	18.7947	17.0876	17.185	17.3077	16.8728	17.0664	18.6793	18.8738
240	hsa-miR-378i	14.7003	14.2014	13.3995	14.1277	14.8739	13.3729	12.6703	13.5971	14.31	13.1628	13.8029	14.4485	15.2564	15.1118	12.7402	14.5436	16.912	12.735	13.3376	14.4073	14.37	16.2249	14.6337	13.4747	14.3972	14.1781	12.4684	17.3482	17.4129	17.4963	17.275	18.1473	18.5004	17.9534	17.3279	18.5751	16.6703	16.8106	19.0998	18.5551	18.8549	20.4193	15.6135	15.3907	17.6532	15.9037	15.541	15.5619
241	hsa-miR-193a-5p	17.9049	17.1313	15.9387	16.6984	16.5673	17.7075	17.6085	16.7579	16.2898	16.8319	14.9621	16.6315	16.9566	17.185	16.5732	16.3558	17.1481	16.4431	17.5409	16.6653	16.0183	18.0175	16.3179	15.9792	16.9586	16.8296	17.0948	15.3129	12.2127	14.2261	13.9775	15.1998	14.0688	15.1784	13.7987	14.2338	11.6111	15.4621	14.779	16.1313	16.102	14.7955	14.4599	14.6524	15.3417	15.5069	17.4514	15.929
242	hsa-miR-4289	18.1998	17.1231	17.6643	16.7053	16.6189	17.2411	16.9791	16.4161	16.6247	16.7528	15.8482	16.4141	17.1612	17.3916	17.195	16.2952	17.0649	16.429	17.0376	16.8151	15.776	17.6677	15.5661	16.6739	16.7375	16.9251	17.8747	15.2937	15.2161	16.9654	16.2717	15.4621	16.4003	15.8396	16.043	15.2352	15.3696	15.0197	15.9854	16.6059	17.0992	16.5071	16.167	16.2551	15.4381	16.1137	17.7873	16.6505
243	hsa-miR-3907	23	22.0497	23	23	23	21.9563	23	23	21.8049	22.9448	23	23	23	23	20.2578	21.1784	23	23	23	23	23	23	23	19.3661	22.9764	23	23	21.3673	18.5144	16.3485	19.4834	23	14.4619	23	14.2009	14.2444	17.1263	19.4659	19.3646	17.2335	22.9805	14.0985	19.7345	23	20.9087	21.3821	23	23
244	hsa-miR-29b-3p	20.6999	23	21.3154	21.1522	20.4228	19.6364	20.8808	20.992	19.8825	21.1021	23	23	23	19.9809	20.0052	23	21.7255	23	22.1331	23	20.8	23	23	21.5138	23	20.6493	23	19.4659	18.0872	19.6568	17.9356	21.6078	17.5128	20.4412	17.2159	17.8291	16.8449	22.006	23	23	22.844	18.9848	20.5424	19.7657	21.1785	20.542	23	21.4244
245	hsa-miR-4326	23	23	23	23	23	23	23	23	23	23	23	23	20.0769	21.3759	23	23	22.7702	23	23	23	19.9691	23	23	23	23	23	23	18.929	19.1236	19.6925	19.1929	20.1333	17.5376	20.9969	18.1946	19.7209	18.8589	21.0845	20.7615	23	23	22.229	22.2849	23	23	21.4962	23	22.0356
246	hsa-miR-491-5p	23	23	22.3283	21.7249	21.1675	21.6467	19.7405	20.9507	20.1209	22.0468	20.6976	23	22.3518	23	23	23	21.6808	17.7133	20.6688	20.8402	21.6385	23	20.0791	23	21.8914	23	20.7432	23	20.4159	19.0642	18.8621	21.0851	17.1074	20.3522	16.841	16.3241	19.5211	22.2079	23	19.0625	22.5978	17.0104	19.8041	19.8688	22.4815	19.0933	19.9428	19.7839
247	hsa-miR-199a-5p	23	19.9383	21.0408	19.6184	19.7347	20.2762	20.5132	19.6496	19.1018	19.6681	20.1859	18.5279	19.717	19.4152	19.4205	21.3365	20.4131	17.7126	19.4416	18.835	19.1916	22.4495	20.5735	23	19.8523	19.684	21.057	19.6149	19.98	18.9639	18.6971	18.8731	18.7529	19.0155	17.6157	17.4361	19.0554	21.8787	19.8183	21.7823	20.9091	16.8176	19.4283	18.46	20.6675	19.5164	19.0189	19.138
248	hsa-miR-193b-5p	23	23	23	23	23	22.1603	23	23	23	20.5474	23	23	21.9969	23	22.3092	23	23	22.3581	23	22.6119	23	23	23	23	23	23	23	23	23	23	23	23	22.1397	20.3004	19.0076	18.7711	22.5968	23	23	23	23	18.4491	21.6813	23	23	23	23	21.9066
249	hsa-miR-3911	19.1484	18.6959	18.5612	18.4865	18.6525	18.2857	17.9861	19.0701	19.928	18.4112	18.4854	18.6527	19.683	18.874	18.496	18.6613	19.1604	18.4224	18.3435	18.6901	17.8144	20.5828	18.1365	17.4998	18.9955	18.6295	18.5825	17.7384	18.3939	20.072	19.1388	18.9227	19.7891	18.5939	18.7336	18.0416	19.0169	17.9317	19.2814	17.8962	20.0244	18.7415	18.3965	18.569	19.0813	19.3196	19.0862	19.9301
250	hsa-miR-1909-5p	18.8179	17.7397	16.8939	17.6198	18.0101	16.4602	17.4426	17.9064	18.7084	16.0418	17.8132	18.5721	19.7349	17.3307	16.8078	18.2354	20.824	17.4954	18.185	18.7263	18.6365	20.9768	18.2758	17.6915	16.4627	19.0325	16.87	19.1141	19.8181	17.7373	19.3548	23	17.1273	21.1859	16.9756	16.7958	17.6063	21.5296	21.1253	19.1468	20.6817	17.7256	17.2982	16.9823	19.161	18.1105	18.0878	17.6005
251	hsa-miR-320a	23	20.3506	21.5015	20.7824	22.3999	19.9918	21.6263	19.542	19.9282	20.2901	19.9419	23	21.2813	23	21.8702	22.6768	23	18.4902	23	20.1803	21.1943	23	23	20.3643	22.1204	23	20.2355	23	19.9523	19.2817	19.5597	20.1674	18.1589	19.832	18.1373	16.6011	18.4065	21.3089	23	23	22.6154	18.1391	18.8316	20.1603	21.3905	20.3369	20.9989	19.4697
252	hsa-miR-941	23	21.844	23	23	23	23	23	23	23	21.5927	22.0506	21.9131	23	22.8513	22.3181	22.9182	23	21.9641	22.7117	23	21.9274	23	23	23	23	23	23	22.5508	20.3824	19.4142	19.667	23	19.5618	23	18.279	20.4916	18.5571	23	20.715	23	23	20.1719	23	23	23	23	23	21.7616
253	hsa-miR-3615	20.9194	19.0328	20.8054	19.678	19.0328	19.5459	19.8198	18.3207	18.5832	20.6285	17.4868	18.3006	19.8425	19.5207	18.2891	19.3806	20.1853	18.3548	19.3778	19.5807	18.6557	21.408	19.321	18.2774	19.8557	19.0931	19.6654	18.2529	19.5908	18.8831	19.0914	18.0623	19.2898	17.9775	18.5905	18.4417	19.7102	17.7715	18.1369	19.0146	19.7849	17.6537	18.7714	18.0708	18.3174	17.8701	19.7167	18.757
254	hsa-miR-5190	18.422	18.972	18.8178	18.5148	19.7124	17.6178	18.6545	17.6897	18.0083	17.8311	19.5935	21.1754	19.5831	18.7509	17.7629	19.5684	23	17.3483	19.7441	19.3588	17.2345	19.9844	19.9394	21.5683	19.4825	19.4028	18.834	20.0028	19.9385	22.0396	21.29	23	20.6744	21.2911	20.7144	23	19.4329	19.2191	18.914	23	23	20.3713	17.8193	18.0377	21.1201	19.3693	19.7458	18.4642
255	hsa-miR-204-3p	23	23	23	21.5812	23	22.8332	21.9324	21.5025	22.3742	22.1554	22.1744	23	22.8634	23	22.7754	20.6343	23	21.3377	21.9595	22.7562	20.7918	23	22.9119	21.6609	21.4546	21.8344	21.4785	20.232	19.0487	20.0497	20.988	20.6084	18.8318	20.2182	19.4576	18.1992	18.0274	21.7529	19.3358	20.5456	22.4403	19.665	20.1624	20.7077	23	21.0334	22.5351	21.5268
256	hsa-miR-193b-3p	18.8595	17.504	18.8489	17.8834	17.3703	17.4344	17.8198	16.7146	17.4514	17.9312	15.3773	16.6489	17.1427	17.4993	16.8975	16.6273	17.3173	17.4124	17.7252	16.5752	16.9518	18.3581	16.5123	16.6707	17.8078	17.0221	18.2426	16.4661	16.4385	17.6156	16.8129	16.1046	18.2344	15.9982	17.4669	16.3113	17.8537	16.3435	15.8561	17.01	16.9327	17.5493	16.5173	16.6073	16.4521	16.2487	17.4127	16.8161
257	hsa-miR-3131	17.8283	16.9026	15.5917	17.811	17.5324	16.302	15.8944	16.9905	17.8394	16.1625	16.8546	17.1987	18.5881	17.2523	16.203	16.8599	19.7135	16.2804	16.2555	18.1578	17.6941	19.447	17.0916	16.6403	17.9813	16.9183	16.0212	18.0164	18.8371	18.3152	17.6431	20.2459	17.9434	19.0849	19.4024	19.0692	18.4993	17.7965	19.8108	18.9207	17.2768	19.1897	15.2364	16.2048	18.7273	17.0248	17.7261	18.1422
258	hsa-miR-4646-5p	23	20.4778	20.6329	21.8533	21.1534	21.471	20.9602	19.4852	20.6227	20.8361	19.93	19.2072	21.1068	20.7114	20.5267	21.7934	20.9853	20.0725	19.7815	19.2535	20.2017	20.1818	18.6285	19.1105	21.1494	19.8721	19.9317	19.4474	18.2021	18.9454	19.8615	19.1792	18.2607	18.7638	17.6009	18.0894	18.2665	20.3875	18.9967	20.0287	21.5944	18.3708	19.9918	19.4656	19.2226	19.2791	19.3908	20.0842
259	hsa-miR-181a-5p	17.4892	17.2569	17.1496	16.7445	17.8365	16.1942	15.3488	16.9625	17.237	16.9291	18.6429	18.2896	18.2466	16.9492	16.3126	17.9468	20.3817	19.4764	17.7465	18.5026	18.3799	20.1227	19.5684	18.2752	17.9102	18.6268	16.6551	17.4425	19.9828	19.4522	19.1869	19.4835	19.6781	19.9894	20.7008	20.4729	17.5475	17.5892	18.5398	20.1883	21.2102	19.7005	16.6271	17.1064	19.7801	19.1503	18.6719	19.396
260	hsa-let-7d-3p	17.0963	15.2086	15.0444	14.9707	15.2676	13.6675	14.9185	16.0503	15.2525	13.7604	14.9943	16.6416	14.4153	13.843	14.3832	16.2323	17.7303	14.9647	16.5758	16.4443	15.7531	17.9872	16.9517	16.0571	15.0516	16.6923	15.4763	13.3393	14.6031	15.2285	15.642	13.8501	13.8808	15.1937	15.3454	14.5904	13.272	16.3946	14.7734	13.3295	15.3546	13.3579	14.9592	15.2923	16.0831	15.5107	15.8965	15.4547
261	hsa-miR-222-5p	23	23	21.4534	21.8565	22.7884	23	22.9817	23	21.3778	21.1601	23	23	23	23	19.3427	23	23	21.3395	21.6038	23	23	23	20.4389	20.5369	20.2321	23	20.3509	17.9014	23	19.668	21.3663	23	18.2176	19.9667	17.6406	17.5767	20.685	19.0953	23	23	23	17.0736	23	23	23	19.9684	21.7643	23
262	hsa-miR-4734	23	23	23	23	23	23	23	22.9117	23	23	23	23	23	23	23	23	22.0023	23	22.8462	21.8644	23	23	23	23	23	23	21.6646	23	21.0271	20.731	22.6216	23	19.9112	23	19.0782	18.8968	19.4483	23	23	23	23	19.1748	23	23	21.0269	23	23	22.0313
263	hsa-miR-718	17.7213	17.937	17.1746	18.4383	18.2529	17.3481	16.9808	17.4877	18.318	16.566	16.9275	17.6262	19.1014	17.9302	16.9898	18.828	20.3398	17.7412	17.2064	18.5081	18.2341	19.3696	18.5527	16.627	19.6211	19.0898	16.5978	17.9162	14.589	16.6661	15.9812	20.3813	15.6873	17.6429	15.2355	18.583	14.3676	17.1061	23	23	19.8019	16.4818	17.2645	17.3512	18.848	18.884	17.2067	16.2581
264	hsa-miR-4691-5p	20.3655	18.8329	19.0529	20.0842	21.1806	19.7058	19.2628	19.111	19.275	18.7835	19.8677	19.5116	20.3056	20.2897	18.3387	19.6677	20.0004	17.4744	19.5729	18.9057	19.0998	20.6826	19.462	18.8497	19.1834	21.5345	19.1154	19.0433	18.9263	19.3367	18.9182	20.0972	18.332	18.143	17.6247	17.4849	18.3688	20.9431	20.0226	19.8872	21.5253	17.7144	17.8499	17.3848	19.7006	18.874	20.6011	19.0443
265	hsa-miR-4506	19.9804	19.4549	18.3343	20.4051	19.2679	18.5995	18.5947	21.7124	18.0876	18.7369	20.1682	19.8262	21.5076	20.4929	21.1893	20.9772	20.9003	19.6313	19.357	20.9512	20.3394	22.0117	19.989	19.6878	18.7397	22.9055	19.3351	19.0243	19.4182	19.627	19.8945	19.7733	19.7366	19.4663	19.0114	19.0098	20.4977	20.1976	19.9041	20.2672	20.1127	18.0206	18.6186	18.9952	20.7579	19.4279	20.8161	19.5354
266	hsa-miR-33a-5p	23	19.3623	21.5195	20.4702	19.3494	21.689	20.223	19.4155	18.9568	20.6197	18.4956	19.6671	20.4427	19.9915	18.8435	20.2185	19.8288	20.4006	20.0553	19.3279	19.8119	22.1888	18.673	18.1378	23	20.1104	23	18.7428	19.3398	19.9188	19.1198	18.8406	21.3267	20.2993	19.2635	19.0229	20.0876	18.8124	18.7622	23	20.5881	19.8015	21.0631	18.7353	18.8081	19.3409	20.2165	20.1185
267	hsa-miR-191-5p	18.3343	18.9836	18.3819	17.9624	19.0508	18.3411	18.1907	17.9347	17.5448	17.7761	19.0328	18.4829	17.8059	16.3796	18.6662	20.3519	19.188	15.6851	20.6943	18.4321	16.9814	19.6793	21.4251	18.9309	18.6114	19.2624	18.0997	20.0589	12.5337	15.6103	15.1436	23	16.5073	17.456	14.9415	19.9313	11.8188	16.1144	23	19.8603	19.2672	18.9149	16.1855	17.6112	18.5057	16.5555	17.0199	14.1168
268	hsa-miR-410	18.8925	18.6727	18.3958	18.5739	20.335	18.0214	18.9129	18.2347	20.1979	17.8894	18.0875	19.3101	20.2073	18.7878	17.3596	19.9498	23	18.2067	18.2822	18.6978	18.9613	22.0426	18.6453	19.572	20.2408	20.1532	18.4774	19.3712	20.1405	21.1737	20.0448	23	21.2816	22.0217	20.6282	19.5168	18.9207	23	17.9367	19.9372	23	22.1558	20.8545	20.0654	20.1176	20.1968	19.2529	19.6966
269	hsa-miR-3651	23	21.5429	21.6404	23	22.1913	22.0912	23	21.7058	20.8944	21.5808	19.4899	20.9952	22.1044	21.0589	20.5583	21.1117	23	21.0619	23	20.6415	20.1679	22.2928	20.8332	20.5932	23	21.859	22.8793	20.372	23	21.291	23	23	20.0332	23	18.9611	19.2847	20.5658	21.3047	20.102	23	22.4066	20.1823	22.0269	21.5873	20.8088	22.5788	21.1257	21.7624
270	hsa-miR-374a-5p	18.9444	18.4608	18.1222	18.9512	18.3358	18.5746	20.1846	17.6996	17.7042	18.3077	17.2987	18.2383	20.0296	19.2143	18.834	18.078	19.0641	17.1604	20.0166	19.0817	17.372	19.6203	18.8098	19.526	17.088	21.0085	18.3003	17.8117	16.6772	18.1829	17.6204	18.3331	18.0152	17.7216	17.4452	16.7248	15.3329	17.7216	18.4829	19.2673	19.1024	18.0422	16.6744	16.5327	17.0253	16.5347	18.8594	18.4889
271	hsa-miR-148b-3p	21.814	22.4203	21.9814	21.8232	22.9048	18.8111	19.4224	20.0798	23	19.2384	20.6132	23	20.1644	19.3901	21.7803	20.6211	21.9383	19.219	20.8192	23	19.1827	22.2088	20.0944	20.7118	21.0506	19.437	19.4188	23	14.1077	17.1712	17.1361	23	15.4244	17.8731	14.5361	19.2462	14.122	18.2378	18.5613	23	21.8675	18.5106	17.259	19.0314	18.843	19.874	20.4418	17.3283
272	hsa-miR-1295b-3p	18.3839	17.1353	17.3275	17.8105	18.3346	17.5669	17.2326	17.8211	17.2629	17.0158	18.4783	17.7347	18.2224	17.5705	16.3577	17.9607	19.1511	15.7239	17.6609	17.8101	16.8213	19.905	18.9984	17.7311	17.2315	18.4679	17.0989	16.7242	15.8927	15.5289	15.8772	17.0202	14.3912	16.6602	13.6117	14.2022	14.8258	18.4318	16.6824	16.7904	17.1189	14.4005	16.6526	16.0449	17.1727	16.7573	17.9912	17.0774
273	hsa-miR-17-5p // hsa-miR-106a-5p	22.0422	19.2206	18.5281	19.6699	21.3404	18.3391	18.7519	18.8722	20.2975	17.6486	19.2031	20.3612	20.5639	19.4391	19.2965	20.8041	20.8068	18.3437	19.1915	19.9974	18.4785	21.0248	20.4018	19.9226	18.8399	20.2433	19.1236	19.2667	21.7395	22.5854	21.5896	23	22.1552	21.7604	21.5975	21.0608	20.0611	20.0325	21.1378	21.6341	22.9754	23	18.0393	19.1604	21.0256	19.4017	19.9561	19.4292
274	hsa-miR-1468	16.2224	15.2224	15.0803	15.8675	16.3272	13.9249	14.8935	15.5314	16.2057	14.0473	14.8532	15.8282	17.4828	15.5942	15.0345	15.7358	19.9313	16.3697	14.9007	15.964	16.3323	17.886	16.4958	15.4328	15.4048	15.831	14.8984	18.7414	19.3315	19.6985	19.2093	19.0227	19.8611	19.1598	19.6371	23	16.5349	18.4451	23	23	19.6818	19.1707	15.7614	15.7975	18.8303	16.9303	16.1971	15.9055
275	hsa-miR-3184-3p	19.1116	18.7579	17.389	18.1952	18.855	17.0514	17.9553	19.8088	18.1598	16.991	19.943	18.3343	17.3485	16.5106	17.8768	18.8612	19.0986	16.8026	19.0278	18.6151	17.291	20.7388	19.2192	20.2525	19.0655	18.3877	18.4986	21.1725	13.9142	14.8185	14.9014	23	14.6418	17.0759	14.0337	18.0392	13.2141	18.4093	20.2931	20.6305	18.3661	16.9406	16.3677	16.8939	16.7065	16.9142	17.7545	16.2207
276	hsa-miR-4732-5p	16.2994	15.8534	15.3179	15.7846	16.616	15.1339	15.5049	15.9316	16.4048	15.0092	15.9622	16.7765	16.314	15.7779	15.5016	16.9944	18.6035	15.9129	16.2015	16.497	16.8509	18.9391	17.1986	15.8292	16.2309	16.3658	15.2473	16.9079	17.8046	18.2014	17.5812	18.033	17.6742	18.1123	17.1098	18.2276	16.4187	17.4891	20.8442	19.7115	19.2218	18.2823	16.43	16.6732	17.7296	17.4155	16.9103	16.7764
277	hsa-miR-494	23	23	23	23	23	23	23	23	23	23	23	23	23	23	23	23	23	23	23	23	23	23	23	23	23	23	23	21.7489	23	23	23	23	21.4445	23	21.6512	21.3972	23	23	23	23	23	21.4536	23	23	23	23	23	23
278	hsa-miR-93-5p	19.0906	19.2627	18.0973	18.3995	16.2387	16.7327	19.5638	20.2205	15.5151	15.1287	17.6945	18.1278	16.2215	18.1432	16.2673	19.8052	21.0878	16.2751	20.4918	19.642	17.6646	20.2534	19.4051	19.3545	19.2981	18.419	20.295	20.0432	20.4061	20.7303	18.7332	23	21.6282	18.9992	19.5376	23	20.8177	19.3715	20.2464	23	22.0175	23	18.0663	18.7099	20.3608	20.5733	21.2597	19.8741
279	hsa-miR-3182	22.0707	20.6507	22.9371	23	21.3352	23	23	21.3159	23	20.5916	19.8282	23	21.2194	22.4953	20.8056	20.7914	21.2701	20.5527	22.7287	22.6705	20.2075	22.698	23	20.8231	23	22.6836	21.5389	18.2676	20.6988	17.9493	20.0024	18.3691	16.6276	20.1495	15.2894	15.3497	17.7101	20.9348	19.4522	17.8023	22.1136	16.1634	19.9991	21.5791	21.3152	20.2692	20.6464	20.8804
280	hsa-let-7i-5p	23	22.4934	23	20.5622	23	21.0672	19.4747	21.0739	21.6582	21.5055	23	23	21.9266	20.5505	23	23	23	22.053	23	23	23	23	20.9106	23	21.2773	23	23	23	18.5859	22.4438	21.4625	21.2587	21.5413	23	22.0615	23	18.713	23	23	23	23	21.1939	21.6382	23	23	23	22.03	23
281	hsa-miR-3610	20.0532	19.8075	19.5824	19.112	20.1022	18.8854	19.5964	18.826	17.9697	18.6333	17.7488	18.8949	19.5837	18.591	18.3457	20.0367	20.4923	16.824	19.2581	19.4533	18.852	20.3642	19.0079	18.1996	18.3965	19.4288	19.8874	17.9909	14.9865	16.254	16.9287	18.9152	15.3379	17.4251	14.8282	14.7626	14.8579	18.0233	16.0595	16.5446	18.5757	15.3536	17.0252	18.4331	17.4525	18.6846	19.7845	17.5203
284	SNORD61	19.564	20.7019	18.1441	18.0257	20.104	17.0226	18.3714	20.6198	18.6994	17.6545	19.8778	20.0567	17.5124	17.2024	18.4641	20.3227	23	15.8546	19.9466	19.5883	18.4032	21.421	21.6621	20.513	18.7387	21.6943	21.315	19.7029	18.4091	19.3908	18.0067	21.8433	19.5546	18.472	19.9941	20.0747	16.9614	21.1661	23	20.7471	23	18.9492	17.2388	17.3491	20.272	19.3076	21.6782	19.2371
285	SNORD95	16.1876	17.5376	15.7429	14.8632	15.5833	13.8593	15.6909	18.7831	17.0867	14.0849	16.2973	17.5916	14.0385	13.2302	14.9491	18.7099	19.0844	13.9453	19.0143	18.2857	17.5706	17.7944	20.6867	19.4838	16.9723	18.1324	17.9204	15.8671	11.8916	10.5567	11.347	18.0419	11.1427	13.7934	9.77873	12.7676	9.74979	15.7316	18.9908	15.4662	16.7615	12.8073	14.8176	16.2153	13.4971	15.2437	18.547	13.8358
289	hsa-miR-26a-5p	23	21.216	23	23	23	23	21.4093	21.2441	21.054	23	23	23	21.5052	23	20.9078	20.999	21.8092	20.049	23	21.4168	18.6084	23	23	23	23	20.1822	20.0142	18.539	16.4052	15.8027	14.8759	19.4487	15.8228	20.5985	14.4177	15.6856	15.0797	18.3779	23	20.1553	20.7576	16.2649	19.3315	19.1348	18.3399	16.5865	19.1435	17.4751
290	hsa-miR-151a-5p	12.6372	12.225	11.6844	12.8217	13.4883	11.6244	11.276	11.9439	12.8944	11.1838	12.5587	13.1762	13.422	12.2299	11.6556	12.3215	14.7864	12.3921	11.3128	12.6568	12.5068	14.6329	12.9538	11.9853	12.323	12.6041	11.3539	15.7292	11.9064	13.7282	13.1175	16.7268	12.9725	14.9795	11.7848	15.0359	10.96	13.4685	15.1668	17.1401	13.7889	15.2265	12.5897	12.3004	15.5387	13.1153	13.0971	12.8242
291	hsa-miR-200c-3p	18.5691	18.0673	18.2962	18.9547	19.6919	18.075	17.4777	18.6095	18.8937	17.1773	20.7921	18.8213	20.2678	19.0141	17.2354	18.3584	20.4975	18.9958	17.6628	18.1571	18.9595	21.3198	19.2519	17.7139	18.1221	18.4708	17.2993	18.9097	19.2661	19.7239	19.9863	20.7339	19.992	19.3122	18.4921	18.3378	19.6196	19.7511	19.4776	18.386	20.9105	18.8648	19.3084	18.4562	19.4032	19.8468	19.1297	19.2045
292	hsa-let-7g-5p	14.9731	15.3615	15.4761	15.0107	16.3182	14.8043	13.4725	15.1858	15.541	14.9989	17.0746	17.3423	16.276	14.6231	13.7041	16.6861	18.0218	16.0374	15.1444	16.6207	16.0115	17.0946	16.8585	16.1682	15.7141	16.0106	14.8928	16.3217	18.1639	18.2495	17.3312	17.0334	17.3426	17.4398	17.5084	18.2136	16.025	18.2003	17.1179	17.3102	18.4769	16.3956	15.1567	16.5452	17.7975	17.4174	17.449	17.4502
293	hsa-miR-4733-5p	14.3182	14.1889	14.5635	15.3369	15.5554	14.6036	13.5327	14.2334	14.4148	14.7854	15.339	15.6751	14.8841	13.4968	14.1609	13.5895	14.6748	12.9324	13.8482	14.5598	10.8148	15.3846	16.2407	15.3915	9.91294	15.1634	13.5423	12.3865	9.49632	10.9534	12.0562	11.5067	11.8407	11.9065	8.39919	10.9435	10.996	13.885	9.35887	11.4249	13.1035	11.8745	12.5876	14.0848	11.2169	13.6688	14.572	13.7452
294	hsa-miR-223-3p	17.7164	17.7332	17.769	17.54	17.6829	17.7394	17.5075	17.1247	16.7714	16.2615	16.1205	18.5093	16.909	15.8922	17.0285	17.3384	17.4586	16.6242	17.4453	17.0919	16.2685	18.4441	17.4877	17.8205	17.517	17.8008	18.2942	14.8282	11.796	13.8674	14.3732	15.9122	12.5625	15.0083	13.2842	13.7612	12.173	16.2315	13.841	16.3101	16.3165	13.2431	14.986	15.8494	15.4621	16.2377	17.9881	15.9992
295	hsa-miR-483-5p	16.1625	15.6666	15.4918	16.1247	17.6718	15.2231	14.8832	16.308	16.6913	14.7715	16.4077	17.2514	17.0819	15.7866	15.3995	16.3807	19.7391	16.2086	15.7451	16.4413	16.725	19.1148	16.8477	15.6997	16.8925	16.0681	15.7526	19.8967	15.9975	18.0149	17.2348	23	17.2279	19.2366	18.0679	18.7021	14.9096	19.0595	18.5264	18.6683	17.8614	18.2019	15.9231	16.6871	19.1534	17.4684	16.6666	16.8373
296	hsa-miR-3187-3p	14.3497	14.0136	13.9316	13.302	13.7366	12.0303	13.8787	14.4559	13.215	12.1609	13.9544	14.5487	12.5068	12.0177	13.5831	15.1095	16.724	13.3463	14.9231	14.5774	13.2042	15.1752	15.4518	14.669	15.0051	15.0834	14.4422	18.3463	11.4952	12.6483	12.2068	21.2634	13.0895	14.4263	11.1673	15.0497	10.7242	13.9351	16.1035	18.2373	17.5179	15.7737	13.4453	14.0192	15.5562	13.9166	14.3328	12.8377
297	hsa-miR-29b-1-5p	17.4464	16.4665	16.0156	16.5357	17.6158	16.3329	16.9052	17.3418	17.0012	16.1545	18.1795	17.9216	17.1964	16.7423	16.0702	17.9206	20.1013	15.2684	17.5446	17.6316	16.5472	19.8779	18.1561	17.3678	17.2808	17.6507	16.9692	17.4305	16.3219	16.6964	15.9678	17.7634	16.7523	16.7836	16.4249	16.7243	15.5585	17.9164	18.426	23	20.642	16.7228	15.5857	15.6101	18.7089	17.3671	18.349	17.7629
298	hsa-miR-4655-5p	23	20.0341	20.0549	23	21.2174	19.5695	19.0233	20.0019	23	18.2795	23	19.6057	21.7924	18.8848	20.3387	22.0099	21.5396	21.3953	19.3003	23	20.8896	22.0085	19.802	20.6375	21.3514	23	22.0524	23	21.1824	21.776	22.7346	23	21.6139	23	21.5353	21.2172	20.651	21.3357	23	23	23	20.7989	20.6746	23	23	22.0035	20.538	21.0305
299	hsa-miR-3173-3p	23	23	23	20.1952	23	21.8565	23	19.7301	23	21.457	20.2776	21.1974	23	21.7648	20.7816	20.7981	23	20.5468	20.4452	20.0534	23	20.3764	23	23	23	20.6175	23	23	20.67	20.9702	22.1319	23	18.9668	23	18.3399	18.0853	20.5166	17.7861	21.0425	23	21.5356	19.3684	20.9318	23	20.0633	22.3184	21.7593	23
300	hsa-miR-3663-3p	15.1863	14.8287	14.9181	15.6635	16.0278	14.976	14.7182	15.051	14.9819	14.4695	15.7147	15.6129	15.3093	15.0692	14.5666	16.0932	17.2531	13.9552	14.8215	15.2584	14.7416	17.1038	16.2795	16.1759	15.99	15.7319	14.3229	16.9674	16.5282	16.7515	15.8481	17.9149	15.1418	16.7379	15.0934	15.73	15.19	16.4728	17.3647	20.5758	15.9776	16.0896	14.4573	14.3929	19.0351	15.576	16.1356	16.1999
301	hsa-miR-337-3p	11.8089	13.4965	13.1161	10.5896	12.3348	10.1746	12.4387	15.2639	13.3946	10.1865	13.0827	15.2423	9.47926	9.35227	11.228	15.4396	15.4175	12.5746	15.7451	15.5223	14.5699	14.4452	16.1981	16.2565	13.4388	14.7264	15.2358	15.5877	16.8871	17.4206	15.9102	15.7595	15.3904	15.2409	17.0375	14.8325	14.5144	16.3151	15.6787	15.059	18.0391	14.5529	14.2043	15.7684	15.504	15.877	15.1815	14.4361
302	hsa-miR-128	23	21.0208	23	22.181	23	23	22.2992	21.4002	21.6361	20.8721	23	23	23	21.1923	20.9356	22.8587	23	21.6382	23	20.9465	23	23	23	23	22.0274	23	22.1018	19.8345	18.1184	18.2138	18.9009	23	16.8775	23	16.1968	16.3415	18.6875	20.3997	19.6949	18.8139	22.5045	16.3778	20.395	23	19.5194	20.9338	23	19.52
303	hsa-miR-548d-5p	21.9064	19.7438	20.927	19.9275	20.4507	20.084	19.1561	19.99	21.4027	20.1177	18.8283	18.901	19.1781	19.8028	19.1636	21.174	23	18.8597	20.575	20.3668	19.0571	20.8407	19.6857	19.8022	20.5429	19.55	20.7294	17.704	19.2853	19.4921	20.0746	19.5063	19.7027	18.9848	18.7933	17.8877	20.8617	18.0248	18.1107	19.5322	22.1659	21.6508	19.21	19.6841	23	18.932	19.3029	20.8389
304	hsa-miR-1307-3p	17.1118	15.7888	17.8374	15.9906	16.1603	17.296	16.275	15.8155	15.2868	16.3658	14.6183	15.8172	15.9357	16.5551	15.4527	15.7269	15.7901	15.6163	16.4797	14.889	15.4062	16.7825	14.7274	15.5831	16.839	15.5928	17.9834	15.1505	15.9062	16.5723	16.0244	14.686	17.5392	15.3493	16.462	15.6074	16.7867	15.1038	14.9247	16.0141	16.6468	16.7845	15.2118	15.0901	15.607	15.1075	16.6388	16.1637
305	hsa-miR-181b-5p	14.0943	13.4117	13.3436	13.6403	14.4208	13.7439	13.6656	13.918	13.518	13.1336	15.1125	14.6496	13.5498	14.2356	13.176	14.6498	16.0572	11.219	14.2989	13.7326	12.5064	15.3468	14.9289	14.4143	13.9435	15.1465	14.2882	14.0922	12.6755	13.1503	12.387	15.8751	13.0164	13.959	12.8492	13.4028	12.1179	14.4833	16.1976	17.1339	15.4305	12.8441	11.5697	12.1435	14.9371	13.4612	14.8315	13.6128
306	hsa-miR-4291	14.5347	13.8059	13.1039	14.0514	14.6109	12.7463	13.0534	13.1845	13.8222	12.4062	13.2557	13.9273	14.3647	13.3664	13.5176	13.8113	16.6914	13.5898	12.9224	13.7933	13.4435	15.6586	14.1867	13.4504	14.6499	14.4314	13.1725	16.5564	13.9788	15.0806	14.3947	16.5687	14.3426	15.5623	13.579	16.3369	12.595	14.4213	15.6196	17.5565	15.9678	16.5543	13.1735	13.9963	16.3148	14.6865	14.0552	13.9342
307	hsa-miR-145-5p	20.743	20.7494	19.4544	19.0138	19.9073	17.5312	20.5074	20.8247	20.6355	17.1284	22.7389	23	17.2581	16.7976	18.7788	20.8204	21.9593	19.1373	21.8382	22.1089	23	21.0213	21.0605	20.4019	21.3235	21.7872	21.6419	23	19.3394	21.399	22.1388	23	20.3085	23	23	23	18.9285	23	21.4728	23	23	22.0729	19.9568	21.2514	21.1788	20.3842	20.5483	19.9895
308	hsa-miR-148a-3p	17.6073	17.4663	16.8492	19.2723	18.6997	16.5151	16.2875	18.4795	17.0595	16.6063	16.8257	18.1139	20.5241	17.6622	18.3356	18.1205	19.482	18.4006	16.6981	17.2186	19.46	19.8341	17.7514	17.1532	16.4419	19.4788	16.3272	18.8185	16.901	18.2741	18.3682	19.5254	18.2135	19.7002	17.5685	17.8987	17.3827	18.6425	19.0918	19.7476	19.5474	19.4714	17.1162	18.3978	19.5638	19.1015	20.2435	18.5733
309	hsa-miR-4732-3p	21.8096	20.4878	23	22.1883	22.6704	22.2431	21.3019	20.5687	20.3641	19.4334	19.8459	23	22.0365	18.3753	21.8748	20.1402	23	20.7667	21.1475	22.499	19.0047	21.3171	20.4839	21.6252	20.8255	20.2656	22.6346	20.3983	23	20.8489	20.5801	19.3998	20.3798	20.6636	19.1585	19.1372	19.4556	23	19.9543	23	20.4122	18.7616	20.7915	19.3629	23	18.7874	23	22.168
310	hsa-miR-152	20.7779	18.4154	22.7136	18.8236	18.6914	20.239	18.7778	18.207	17.9102	17.6907	16.3107	18.421	19.4293	19.1512	18.5386	18.6128	18.2677	18.8365	18.3466	18.2975	16.8781	19.5887	18.6171	18.214	19.2642	18.8951	19.9378	17.5363	18.4918	17.4764	18.5118	18.0188	19.9198	17.9566	18.5403	17.8424	19.1918	17.1855	17.2318	18.5491	19.3379	19.7523	18.2445	17.9411	18.6793	17.2904	18.4692	19.1788
311	hsa-miR-15a-3p	15.9285	15.4433	16.3923	16.3999	15.7147	15.5112	16.5313	15.1257	13.8083	15.0805	15.4244	15.1165	15.3067	16.2786	15.4999	17.0622	18.5033	13.4033	17.1753	15.5184	13.4516	15.9764	15.8706	15.8577	18.1797	17.7077	17.5541	19.9385	16.0572	20.4706	15.8127	23	18.476	16.2023	19.1757	23	15.9866	16.0688	17.7423	23	20.8881	19.0534	14.4911	15.0755	22.02	16.1413	16.1289	15.6526
312	hsa-miR-3176	22.7964	23	23	23	23	21.7116	22.4535	23	23	23	23	23	17.3276	17.8594	22.4741	23	23	23	23	23	20.2358	23	23	23	22.1134	23	23	23	21.0906	23	21.4371	23	22.1851	23	23	23	17.4616	22.0968	23	23	23	23	15.4941	21.6837	23	23	23	23
313	hsa-miR-4695-5p	12.6942	12.2213	11.8437	12.6217	12.7737	10.9636	11.3061	11.6379	12.0403	10.6113	11.6626	12.3488	12.8136	12.1016	11.4706	12.7551	15.5273	12.1882	11.9869	12.6724	12.3847	14.193	12.4726	11.6877	13.4328	12.5276	11.8633	14.1039	11.2557	12.0332	11.9335	16.1866	11.5014	13.6533	9.92707	12.0304	11.1623	12.5152	14.0694	16.2248	15.0869	13.2055	12.1445	12.0962	14.1694	12.987	12.7725	11.9869
314	hsa-miR-151b // hsa-miR-151a-5p	12.1991	12.0153	11.0738	11.9877	12.8587	11.1717	10.7582	11.3953	12.6457	10.8193	11.84	12.6478	13.6133	12.3033	10.9565	12.2891	14.918	11.6933	11.1936	12.1303	12.5034	14.2346	12.6212	11.9081	12.6889	11.9873	10.9468	14.3091	15.5406	15.807	15.0444	16.0178	16.2244	16.3389	16.2226	16.4958	14.8708	14.6538	15.2743	17.0881	16.5458	16.3475	13.8114	13.6306	15.7523	14.062	12.8704	13.5473
315	hsa-miR-744-5p	19.4899	18.241	17.4522	18.8353	19.887	17.6567	16.7711	18.0999	16.9437	17.3236	17.2234	18.881	19.5912	17.8891	18.3015	18.8392	19.6539	18.1271	17.4684	17.5846	19.0988	19.2067	17.6897	18.426	17.6543	18.7637	17.1265	16.8518	18.3195	18.1606	18.5752	17.8142	19.8584	17.4776	18.9191	17.8037	18.5623	17.7984	18.0018	18.1235	17.6985	18.3177	17.0047	17.1066	18.7159	18.9229	18.4257	17.7765
316	hsa-miR-4259	13.8886	13.8779	12.6281	13.6846	14.2981	13.2371	12.3247	13.3387	13.5484	12.1712	14.0296	14.6946	14.5355	13.9798	12.5392	13.9228	15.5309	12.7912	13.207	13.9312	14.2093	16.0117	14.135	13.7325	14.3705	13.4638	12.6757	15.8924	16.1999	17.2478	15.5027	17.1503	16.2753	16.9494	17.0808	17.3016	15.4484	15.6951	16.3373	18.1978	17.0694	16.9536	14.8427	14.629	16.7054	15.5486	15.04	15.4803
317	hsa-miR-4639-3p	18.9728	17.6184	17.1505	18.0856	18.9058	17.2102	16.7847	17.9592	18.1615	15.9136	17.1632	18.0073	19.8037	18.0247	17.4486	19.6653	20.0372	17.9176	17.5667	18.3294	17.9847	19.8749	18.2512	17.963	17.5419	18.3634	16.7083	20.1435	18.5398	19.8453	20.1187	20.5327	23	23	22.7065	21.2132	17.9932	23	23	23	23	20.9204	19.0144	18.2575	21.6136	18.985	18.2163	19.501
318	hsa-miR-375	13.3656	12.497	12.4361	13.1193	13.8843	12.0427	11.3546	12.4348	13.4519	11.7266	13.1153	13.5443	14.1866	12.8001	12.0549	13.4563	15.7486	12.961	11.9823	13.1723	13.6036	14.9385	13.6536	12.453	13.2944	13.4119	12.3899	14.4426	13.4381	13.4479	13.6789	16.0801	12.9487	14.8538	12.6059	13.8406	12.3808	14.3712	15.0099	15.5727	13.7174	13.3166	12.1782	12.7926	15.4114	13.5941	13.4923	13.5075
319	hsa-miR-505-3p	15.9703	15.1618	14.9934	15.8929	16.1041	15.1368	14.6669	15.1717	14.818	14.5539	15.7574	15.984	15.5454	15.0543	14.6282	16.053	17.7046	13.9842	14.8506	15.3394	14.8745	17.1491	15.5772	16.028	16.0429	16.0106	14.2556	17.0968	16.0203	16.5872	15.8881	18.7636	14.8776	16.4361	14.4328	15.3729	15.4114	16.4105	17.1392	19.729	16.2151	16.534	14.2561	14.5426	18.1448	15.2046	16.0635	16.4629
320	hsa-miR-15b-5p	20.4169	19.2568	18.3107	19.5373	18.9742	18.6405	18.4915	18.4545	20.0382	17.5865	19.022	20.1326	20.7043	18.3533	19.5495	19.9345	23	17.7292	17.8231	20.5134	18.5971	21.9175	20.1201	23	20.2063	19.2197	18.3723	23	20.0243	23	19.6379	20.6786	20.8986	23	23	23	18.6907	23	23	23	20.444	23	19.964	18.8732	22.4553	20.4922	19.7611	21.4711
321	hsa-miR-4532	19.399	19.1105	20.533	19.3245	19.2638	20.2439	19.6141	19.303	18.6149	19.9506	20.2062	19.143	21.024	20.498	18.7811	19.1237	21.7858	19.5261	20.7376	19.0018	19.5458	20.0699	19.0489	18.165	19.6067	20.0263	21.1058	18.4538	18.2362	18.8554	18.7243	18.3592	18.96	19.1092	17.8588	16.8448	19.5229	17.6956	17.7679	20.0258	20.047	18.4878	18.9796	19.3394	19.1228	18.0715	19.0957	19.6624
322	hsa-miR-664b-3p	23	22.8207	22.0501	22.1812	22.0524	23	23	23	23	23	19.4811	23	23	21.3867	23	23	23	20.7478	23	20.6245	23	23	19.9442	23	23	23	23	23	23	23	23	21.7422	23	23	22.9689	22.2648	23	23	23	23	23	23	21.6181	23	23	21.9442	23	22.9627
323	hsa-miR-376c-3p	18.2908	17.7497	17.146	18.0298	19.7273	17.0797	16.9382	16.7304	17.6521	16.2878	16.8715	18.887	18.6267	17.762	17.4361	18.512	21.9099	17.5184	17.5267	17.7973	19.21	22.2835	18.0534	16.6557	17.8352	18.1782	17.4763	21.064	18.3422	19.6053	19.0203	20.8582	20.6735	20.8182	19.8411	19.7567	18.2691	20.4236	17.7812	20.9108	20.8586	19.3844	18.9829	18.9814	21.3462	19.6626	18.6739	19.9798
324	hsa-miR-16-5p	14.9031	14.8933	14.1335	14.2077	15.0768	13.4994	13.5054	14.058	14.2579	12.7759	13.0053	14.5165	15.4399	14.5445	13.0595	14.6721	17.6221	14.1565	13.5262	14.7433	14.3168	15.8185	14.2387	13.292	15.3564	13.96	13.5522	16.262	17.4503	17.3298	16.496	17.8043	17.9345	17.0047	17.6539	18.6656	16.4276	15.4532	19.001	18.1951	18.6512	17.8162	15.1726	15.1216	16.5126	15.2476	14.5379	15.0091
325	hsa-miR-564	17.2198	16.5228	15.464	16.7929	17.1993	15.4418	15.6277	16.6301	17.2269	15.6607	16.8772	19.2488	16.8531	16.1882	15.7222	17.0189	19.1185	16.2271	16.3485	17.0651	15.4385	19.8623	18.2622	16.631	15.6438	16.974	15.6486	19.3445	16.6727	18.7162	17.7704	19.3204	18.6241	18.3867	17.4514	17.8753	15.4691	17.6278	19.1755	22.1146	18.9577	17.8269	15.662	16.0829	18.6786	17.2693	17.2549	17.0474
326	hsa-miR-4535	15.9328	15.0084	14.1312	14.8529	15.4628	13.5682	14.2812	14.45	15.3574	13.6382	14.3222	15.2334	15.1239	14.3993	14.2648	15.3195	18.4806	15.1516	14.3235	15.5469	14.6437	16.8802	15.7571	14.6103	15.0606	14.8069	13.6705	19.0265	18.0125	19.2754	17.9422	19.3623	19.5947	17.9532	18.906	20.8197	16.9552	16.5677	19.2527	20.2193	17.9598	20.0613	14.7498	15.8427	19.1684	16.0797	15.2629	14.9851
327	hsa-miR-130b-5p	19.5647	18.8973	20.3873	19.6255	19.7229	20.0443	19.7256	19.1885	19.3915	20.0983	17.3506	23	20.2693	21.5082	19.0353	18.7686	20.0332	19.1612	19.6398	19.0685	18.6803	20.6554	18.0899	17.8092	21.3502	20.2629	20.6207	17.3301	18.8807	19.8945	19.3361	18.0407	19.5339	19.8303	19.8093	17.4426	19.5931	17.9425	18.9014	20.8163	20.1825	19.2523	19.5123	19.0595	18.8603	18.76	20.5803	20.0816
328	hsa-miR-4738-3p	21.0221	22.5776	21.0535	20.6065	20.9392	21.7753	20.791	22.5168	21.0861	20.6685	23	22.1051	20.9756	20.6895	20.8649	20.8271	23	19.7171	20.5101	21.5915	19.5763	21.9014	21.3608	22.668	21.4186	22.0115	20.92	21.6805	22.7718	21.3819	21.8796	21.5677	20.4909	23	19.0286	18.9479	21.3898	23	22.7443	19.2602	22.1547	19.4188	19.6013	21.8495	21.15	20.5425	21.6811	20.6476
329	hsa-miR-3065-5p	19.728	19.6153	18.6597	19.408	19.0169	18.8557	18.9549	18.6723	18.9664	18.7723	19.4221	22.0877	18.9408	18.9967	19.4076	20.6328	22.7549	17.2331	19.4386	19.0868	18.9671	20.6135	23	23	20.2521	20.7622	19.5157	23	18.3089	19.7871	19.4876	23	18.965	20.6787	18.6445	22.2399	16.8468	23	22.4279	23	21.1825	23	17.5265	18.9338	23	19.5521	19.5216	19.7868
330	hsa-miR-572	15.6066	15.3538	14.2864	14.7956	16.0859	14.4248	14.5357	15.517	16.1034	13.6888	15.0822	15.8976	15.5663	14.6182	14.1686	16.1509	18.0054	14.7108	14.6922	15.7092	15.6373	17.5243	16.4478	15.0477	14.883	15.5346	13.7722	17.6443	15.2517	15.9316	15.5381	19.7935	15.6668	17.5578	15.5406	16.6067	14.0498	16.4438	19.4628	18.8724	17.5829	16.2371	14.0212	14.9512	17.4052	16.2208	16.1844	15.9063
331	hsa-miR-422a	21.2389	17.9008	17.2533	18.5974	19.8019	18.8165	19.4008	18.7314	22.18	17.7685	20.1607	19.857	20.4925	18.2472	17.9227	20.5075	23	20.3284	18.7492	18.412	21.8291	21.3435	20.4163	19.0648	17.2638	19.6246	17.9149	20.5805	23	20.9871	20.6043	23	22.2994	23	22.466	23	23	20.0494	23	21.0925	20.5773	21.278	18.8838	17.9665	21.5507	21.0626	19.0479	18.6528
332	hsa-miR-361-3p	18.9524	17.1809	20.5191	19.7413	18.2916	19.5946	19.2166	19.182	19.7976	18.3546	16.517	20.367	18.4116	20.7511	20.4642	18.1897	19.1301	19.0638	19.6982	18.4017	18.7449	19.286	18.7799	18.4821	20.0789	18.3097	20.7909	17.6899	18.243	18.3388	18.3523	17.1675	19.3902	18.1442	18.6989	17.8498	18.5158	17.2746	17.3909	19.2953	18.7078	18.6982	18.7692	18.2324	18.1287	18.1437	19.2504	20.1979
333	hsa-miR-5194	18.2181	17.3716	17.7508	16.8122	17.1343	17.4025	17.8087	16.7542	16.2482	16.5608	16.0134	16.6274	17.384	18.1981	17.4204	16.0983	16.7007	15.5712	17.0018	15.9033	16.732	17.7529	15.2481	16.2007	16.7756	16.5968	16.8558	14.7915	15.4082	16.0401	16.4348	14.9577	17.6106	14.8689	16.6963	14.9753	17.6345	15.3959	15.9085	15.5882	16.6825	15.3714	16.7473	16.0832	15.6816	15.6556	15.7215	14.9851
334	hsa-miR-139-5p	20.8531	20.6305	20.9384	21.442	22.8883	20.9775	21.1288	22.2936	22.2864	20.5252	23	21.5726	20.3662	21.1501	19.4291	23	23	19.1756	20.6402	20.808	20.0382	22.7331	23	23	20.1837	22.4742	21.6464	19.0492	18.7894	17.1854	19.4788	20.7576	15.6924	23	15.0853	14.963	17.9112	20.533	19.7082	18.338	21.186	15.4787	19.5085	21.9243	19.4611	20.8589	21.1423	21.8627
335	hsa-miR-3181	21.1802	20.1332	19.8279	20.4782	21.9984	20.3103	20.8735	21.5849	20.8002	19.3456	22.3202	20.3852	19.6129	19.7162	21.6952	20.4338	22.2647	18.5465	20.4451	21.9883	19.4993	23	23	19.1633	20.5836	23	18.725	23	17.1867	17.8045	17.7468	20.9367	16.9117	19.9281	16.2007	18.6141	16.662	21.1009	23	23	22.5487	17.9444	19.1795	18.7219	21.2991	20.0574	21.1744	19.6164
336	hsa-miR-103a-3p	23	18.4287	17.7013	18.6223	18.8857	17.4748	18.5363	18.568	18.276	16.5219	19.8858	19.4825	18.1726	16.8523	18.0932	18.3047	20.0489	17.0033	18.7626	18.8748	17.3611	19.7581	21.7131	20.1684	18.9637	19.3348	18.3993	20.4311	13.791	14.7628	15.2337	19.6373	14.8672	18.0087	14.0206	17.2009	13.5166	18.6461	19.4645	23	18.5665	17.1752	16.848	17.2604	16.5404	17.0093	18.5996	16.4924
337	hsa-miR-1915-5p	18.4882	19.8456	19.7199	19.1797	23	22.1265	20.4092	21.258	18.978	19.9132	20.3361	20.8693	19.5778	18.2862	20.707	19.9807	19.8674	18.9389	20.952	20.63	18.3955	22.0511	19.1938	19.1265	19.3789	19.2194	20.2719	16.8552	13.379	13.5574	15.0427	18.3692	12.0235	17.0681	11.7091	12.7804	11.8052	16.9707	18.1903	16.6759	18.0234	12.4993	16.5075	17.9727	17.4424	17.2819	19.8222	16.5522
338	hsa-miR-4687-5p	19.0708	18.1141	17.6066	18.3959	19.1651	17.4614	16.8134	18.5217	18.8296	17.0064	17.5124	17.9932	19.2672	18.8373	16.9708	18.1635	23	16.8233	17.2311	19.038	18.4762	19.7907	23	17.9121	18.6062	18.2045	15.9248	23	20.9583	20.9855	18.8929	23	20.3294	23	21.0922	23	19.2494	19.4622	20.5326	23	20.2403	23	19.1786	18.4736	23	19.6933	19.2534	19.0703
339	hsa-miR-5096	19.465	19.8196	20.6701	19.7318	20.7968	20.29	19.7067	21.1445	18.6593	19.6549	19.7339	20.967	19.7965	20.3237	19.2039	20.5527	20.5084	18.5246	22.1901	19.4921	17.1678	21.4328	18.0006	21.6403	16.4938	20.1087	20.0378	17.1742	16.541	18.1818	18.0983	20.5313	17.052	16.4945	16.951	16.223	15.7995	19.5251	17.6851	19.1673	19.7755	17.1689	15.5167	16.835	17.7161	17.4646	19.3928	22.1205
340	hsa-let-7b-3p	17.939	16.5707	17.0218	16.0237	16.3799	14.7528	17.0472	17.0196	16.1184	15.1785	16.1693	16.8942	15.2375	15.5808	16.3625	17.3646	19.1909	15.2547	17.899	17.2172	15.3774	18.171	17.9428	17.3964	17.9941	17.5831	16.7169	19.8895	16.4101	18.5721	17.8727	20.8985	18.5126	19.6555	16.6705	19.4953	15.8649	18.1804	19.6432	20.4754	21.8024	19.9715	17.0422	17.7065	19.9092	18.3791	17.0105	16.0298
341	hsa-miR-3156-5p	19.3659	21.5234	23	23	23	22.364	22.7971	23	23	23	20.9118	23	22.887	23	21.8741	23	23	20.3551	22.249	23	20.9247	23	23	22.6814	20.8923	21.1301	20.3252	23	23	22.0946	23	23	19.9043	23	19.2019	18.8039	21.3058	23	23	22.9809	23	19.2522	23	21.6369	23	20.7092	23	23
342	hsa-miR-4690-5p	20.3041	21.8579	20.5989	23	23	20.5428	19.9035	19.2968	19.3153	19.8423	22.3286	19.9231	23	21.5818	19.7112	23	23	20.6602	20.0046	21.6931	19.5058	23	23	19.0242	22.3735	20.7891	19.5831	23	21.7695	22.7649	23	23	21.6344	23	21.9705	22.1186	21.7072	20.6333	23	23	23	22.1825	23	20.9606	23	22.3912	20.7683	22.5574
343	hsa-miR-33b-3p	15.862	15.2547	14.7927	15.4864	16.3265	13.9248	14.7501	15.0625	15.7574	13.7534	14.8163	15.6065	16.9471	15.0944	14.8083	15.548	19.1934	16.3636	14.6185	15.3719	16.7169	17.597	15.8471	14.8831	15.1064	15.3313	14.5418	19.2758	18.7051	19.165	19.0935	21.178	20.3212	20.388	19.7885	20.585	16.2125	19.0069	22.7126	20.7222	18.9986	18.8137	15.6162	15.476	19.483	16.1279	15.9416	15.6912
344	hsa-miR-5006-3p	19.237	20.1162	21.5402	19.3413	20.6189	19.3911	19.4686	21.3916	21.1223	19.1019	19.5155	20.2721	20.4678	18.6958	23	21.5152	19.8645	18.6256	20.9502	23	18.793	23	20.6894	23	18.7924	22.4645	22.3743	19.8321	14.1105	14.2511	15.3691	20.6381	12.7395	17.6837	12.6582	14.0812	12.6147	18.1846	21.6493	19.7256	18.8086	13.9058	17.1425	18.1113	17.8067	17.5265	21.0663	16.7826
345	hsa-miR-628-3p	21.053	19.4899	18.0198	17.7475	19.5216	18.4405	18.5409	17.8594	17.8996	16.6763	18.3928	18.4396	20.025	18.1473	17.5933	18.3043	20.6421	16.093	17.4536	17.4374	17.9918	20.168	18.1624	18.2847	17.9322	18.5462	18.0322	18.6011	17.7842	18.6015	18.9259	20.292	17.5905	17.6829	17.5291	17.271	17.5592	19.8928	17.349	18.8159	19.3687	18.4266	18.766	18.1494	19.5125	18.8127	18.4182	17.665
346	hsa-miR-326	23	21.8514	21.4593	19.6948	21.5825	20.8861	21.1913	21.6549	22.4231	20.9599	18.5369	20.479	20.2294	19.703	20.7733	20.5112	20.6834	19.9	21.777	20.1623	18.1627	20.4913	18.852	19.4156	23	20.134	19.9308	23	18.897	17.8897	19.7513	18.0072	16.3152	20.2508	15.8126	15.2008	18.7665	18.9935	17.4607	19.0074	20.6625	16.0613	19.5042	18.7583	21.2109	18.9699	19.6183	19.9884
347	hsa-miR-3064-5p	14.0749	13.5582	13.5479	14.0395	14.763	13.6442	13.3414	14.1887	14.0199	13.1959	14.7099	14.2386	13.9716	13.6076	12.6239	14.4727	15.5385	12.379	13.8551	14.1351	13.1582	15.6758	15.0963	13.7989	13.611	13.7251	12.9719	13.8887	12.1002	11.9805	12.5328	15.6118	11.3942	13.4651	10.9708	11.9872	10.8686	14.2798	14.1538	14.4687	13.1959	11.1744	12.0931	11.8833	14.3723	13.0302	14.4313	14.2752
348	hsa-miR-27a-5p	20.8204	23	18.9729	19.282	20.6102	20.742	19.2037	21.2442	23	19.2043	23	23	18.8473	20.2491	19.8812	21.5905	21.4151	17.9531	19.6797	23	18.4272	23	23	23	20.7967	21.2871	20.083	23	23	18.9082	23	23	17.679	23	17.0791	16.7986	19.7449	23	21.6439	23	23	17.0347	19.0317	23	21.3377	21.2565	22.6782	23
349	hsa-miR-3689a-5p // hsa-miR-3689b-5p // hsa-miR-3689e	18.17	17.3192	16.9484	17.3869	17.559	17.1903	16.7495	16.7021	17.0148	16.2876	16.3963	17.6007	17.2301	17.1886	17.373	17.3481	17.4637	15.7149	17.2658	16.8937	15.8972	18.6287	16.8974	17.3433	16.4301	17.1899	17.3389	17.0711	14.7334	15.8009	15.9429	16.2715	15.3723	17.2388	15.0505	14.8921	15.0306	15.8426	17.0413	17.3881	17.5214	15.4394	15.218	15.4842	16.9363	16.2255	17.5551	16.4617
350	hsa-miR-15b-3p	17.8752	16.3193	15.8804	17.0072	16.8645	17.419	16.9175	16.6725	15.8845	15.7945	16.6386	17.192	16.7185	17.2464	16.3038	17.0386	17.6123	14.2889	16.9709	16.0713	14.9293	17.7597	15.9006	16.4262	16.2751	17.4309	17.4371	16.671	16.0371	16.7723	15.657	16.77	16.2449	15.9152	16.3134	15.6565	15.8653	16.2555	16.9517	18.0532	17.2868	15.9292	14.574	14.3569	16.7668	15.8908	16.8233	16.1176
351	hsa-miR-3196	20.2041	23	23	23	23	21.9651	23	23	21.7695	21.9955	20.0233	23	23	23	23	23	23	20.4645	23	23	21.4266	23	22.6281	19.6645	23	23	21.8324	23	19.9368	19.3231	23	23	18.8362	20.9587	19.4915	18.4215	20.8032	23	23	19.4056	23	18.9252	20.7588	23	23	21.8861	23	23
352	hsa-miR-500a-5p	23	21.4685	23	20.6536	23	20.3333	20.611	23	20.3166	22.1845	21.6485	23	21.1972	19.9465	21.9494	20.1312	23	20.357	21.4961	20.5975	23	23	20.3423	23	20.5966	23	22.4292	19.424	14.4381	16.4008	16.6555	19.6459	16.8348	20.4397	16.8368	17.9918	14.4072	19.1643	23	23	20.6368	17.0836	18.6373	19.8595	19.6942	18.9636	20.1009	18.9941
353	hsa-miR-584-5p	19.5462	17.6818	18.2459	18.6967	18.0708	19.4195	18.6447	17.7876	17.6438	18.5917	17.4861	17.6457	18.7661	18.6477	18.3037	17.9571	19.3415	18.5984	18.3342	16.8664	17.4138	20.1026	18.1356	17.7774	18.0615	16.8666	19.0569	16.4454	17.7479	16.9122	17.5032	17.1989	16.6405	17.2939	16.2048	15.4566	18.7057	16.3626	16.5048	18.4671	18.9943	16.1321	17.4332	17.8342	17.4113	17.9512	18.8081	18.1686
354	hsa-miR-663a	21.4591	21.1073	20.0332	19.398	21.3184	20.6485	21.6309	19.7075	19.9889	18.529	18.5278	21.0515	21.0829	19.3007	19.9224	19.8248	21.5102	17.0233	19.6422	18.7376	19.3001	20.6782	20.5344	23	19.4481	20.5789	20.8666	19.1255	16.6456	16.8595	17.9058	20.4512	16.6769	18.6467	15.523	15.9775	16.6548	18.727	18.3872	19.5008	19.6168	17.037	17.8749	18.5023	18.2896	20.0741	18.7069	19.0806
355	hsa-miR-99b-5p	18.6553	17.333	16.0896	16.5562	17.9039	16.7957	15.6344	17.1317	17.8985	15.7931	19.0576	18.7012	18.611	17.1224	16.846	17.2724	21.3679	18.279	17.591	18.6498	17.3139	19.1628	18.9072	16.073	16.8449	16.6138	14.8029	20.2765	23	20.312	19.5023	23	21.4455	20.6786	20.7385	19.9634	18.2998	21.2056	23	23	20.7119	21.1576	17.6742	17.7704	19.4915	17.5319	18.8976	18.2398
356	hsa-miR-4286	17.4176	16.8489	15.9852	17.0805	17.4739	16.2715	15.7999	16.7655	17.9749	15.0674	16.8018	17.277	18.533	15.9332	16.5703	17.347	19.4626	17.0034	16.8177	17.7308	17.6763	19.6554	18.2573	16.5086	16.6687	17.3883	16.4216	18.115	15.3705	16.235	16.0359	23	15.4244	19.1612	15.6185	17.3969	14.0005	17.7596	18.898	19.4379	19.2339	17.8505	15.2967	16.2698	21.1237	16.7557	16.9279	17.1062
357	hsa-miR-1296	17.6209	17.7081	18.1776	18.6832	18.6125	18.9584	18.4313	18.1933	17.9185	18.3608	17.1866	17.4067	18.8808	18.6888	17.8149	18.1187	18.7123	17.2567	18.8288	18.1766	18.7418	19.7562	16.9238	17.0789	17.4554	17.7166	18.3697	16.7687	17.8856	18.3987	18.5034	16.869	19.2544	16.961	18.718	17.2507	18.3575	16.9414	16.3323	17.2764	19.596	16.6408	17.5388	17.459	17.0491	18.5703	18.1371	18.4735
358	hsa-miR-4800-3p	20.8484	23	22.0255	21.7431	23	23	23	21.854	21.1465	21.4685	20.9204	22.8929	23	21.5208	19.282	22.3228	21.1811	20.1167	23	20.5968	23	21.374	19.7747	22.6473	20.4373	20.9333	21.4098	19.0402	19.0528	18.8793	19.5877	20.5989	17.1693	23	16.7238	16.222	19.1804	21.5131	18.9565	20.5888	22.1333	17.037	20.5443	19.9832	20.1802	19.8503	23	22.9719
359	hsa-miR-22-5p	23	19.8939	19.5935	19.8164	19.8227	20.2583	22.1644	19.4437	20.0461	19.7692	20.1129	20.303	19.9802	18.7705	19.6043	20.2209	20.1656	20.7111	20.346	19.6193	18.5225	20.6544	19.9076	21.8966	21.445	20.1336	20.6062	19.6439	14.1638	17.5011	17.9749	18.399	17.4101	18.5321	17.5702	19.0144	15.199	18.6997	17.3857	20.9	18.8751	18.0589	18.5028	18.5483	15.1826	19.4418	20.6024	18.7948
360	hsa-miR-3614-5p	20.1437	18.3888	17.3991	18.1088	18.5413	18.5228	18.8118	18.2379	17.3244	16.956	18.7113	18.8492	18.051	18.9628	17.825	19.9151	21.7382	14.9006	19.2675	17.2542	16.0557	19.6075	19.8362	18.9967	17.6975	19.1263	19.4254	18.4431	17.1067	17.1164	15.6495	20.2531	16.7404	16.5014	16.3625	17.8562	16.168	18.0442	23	23	19.9618	16.4992	14.8699	14.4734	18.4278	16.8715	18.1762	17.1458
361	hsa-miR-433	17.8463	17.2203	16.039	16.6357	17.6147	16.1943	16.5104	16.955	18.1906	15.395	17.148	18.4485	18.0206	16.5386	15.8414	17.4575	19.4745	16.8071	16.5626	17.7513	17.0378	18.9149	18.4859	17.1041	16.3546	17.649	15.5443	18.2719	16.4204	17.0668	17.1023	21.2612	16.2702	18.644	15.804	16.0485	15.6106	18.7101	20.9301	18.5005	19.5669	16.251	15.9489	16.5472	19.2197	17.6693	17.7245	17.0255
362	hsa-miR-4725-3p	20.1981	20.2678	20.0855	20.5091	23	20.3978	20.0721	19.6819	20.1686	20.2892	19.1563	20.6673	23	23	19.6816	20.9043	23	21.1469	20.7276	23	21.3504	23	20.6206	19.3966	20.3678	20.5172	18.9698	20.1093	20.3344	20.3357	20.0431	23	21.9946	23	21.206	23	19.2385	23	23	23	23	23	18.8847	19.7049	23	23	20.0422	19.8019
363	hsa-miR-192-5p	12.4799	12.6093	11.655	12.3926	13.3301	11.8863	11.4108	12.505	13.2243	11.2802	12.9345	13.2838	13.2892	12.3606	11.5417	12.9979	15.639	11.5705	12.1532	13.0731	12.4381	15.3364	13.6792	12.3703	11.8828	12.3927	11.2142	15.4135	15.5256	15.901	15.0653	16.5054	16.8982	16.4138	16.4972	17.5202	14.4457	15.5422	16.554	17.6436	16.8535	16.3871	13.1014	13.2756	14.9494	13.9057	13.5148	13.8931
364	hsa-miR-30a-3p	20.5841	20.1197	18.8721	19.4046	20.6943	18.3933	19.0416	19.2606	18.5757	17.7483	18.1298	20.5148	20.0227	20.2391	18.7086	19.6374	20.7067	15.8011	18.2336	18.1367	18.3462	19.5518	18.2748	20.1487	19.2156	22.521	18.1021	19.408	16.7135	17.1548	16.8722	20.424	18.3521	18.5766	16.9307	17.729	17.1505	18.6997	19.4701	23	19.2198	17.5146	16.9188	16.2103	19.548	18.1826	18.0298	16.9226
365	hsa-miR-3189-5p	20.8	23	18.8476	19.6044	23	17.4472	19.5363	21.4779	20.0996	18.7748	23	23	18.4392	16.9835	19.7673	21.2654	23	17.1078	22.4614	22.7724	20.1538	22.7888	23	23	20.3676	21.5605	23	21.4088	19.5729	20.876	20.8691	23	23	21.8845	20.9118	19.7299	19.2047	20.365	23	23	22.1216	20.1468	17.8011	21.4594	23	21.3093	23	23
366	hsa-miR-3200-5p	17.0555	16.1782	15.6368	16.0237	16.6089	15.2173	15.3723	16.0423	16.6667	14.7053	15.8078	17.4105	17.6773	16.3649	15.2058	17.2301	20.5507	16.1483	16.3701	17.0613	16.1111	19.6227	16.6601	16.0273	17.8831	16.1855	15.7261	21.2132	19.6433	20.8884	19.2386	20.9509	21.8491	19.7879	21.3854	21.1066	18.6324	18.4975	19.7042	23	21.4807	20.4212	17.5192	17.7872	19.191	17.8798	17.0569	17.4878
367	hsa-miR-34a-5p	15.6137	15.354	14.295	15.3681	15.9195	14.0543	14.148	14.8879	14.7112	13.8666	14.4791	15.4309	16.3755	14.5422	14.6036	15.7355	18.5487	14.9238	14.6237	15.4742	15.2097	17.6065	15.7214	14.6164	15.8723	15.1462	14.142	19.3179	10.6615	12.6946	12.3651	18.0229	12.211	15.0168	11.8803	17.016	10.3182	14.5104	17.0752	19.5445	16.8906	16.451	13.0727	14.0068	15.0333	14.5022	14.9251	12.9703
368	hsa-miR-320e	19.7779	19.8202	19.9316	19.256	21.4151	19.4336	19.0975	19.4057	18.9475	18.2124	18.7889	23	18.5051	17.9426	18.7764	19.5487	20.7346	16.5523	19.4382	18.6239	18.4087	20.2319	18.3989	20.1424	18.639	19.2612	18.8703	18.1594	14.6625	13.9555	14.8657	18.5489	14.9198	17.6532	13.2183	15.3537	14.0671	18.5366	18.7172	18.7102	19.1923	16.0504	17.1281	17.2962	16.6861	18.0202	19.5079	16.3896
369	hsa-miR-5681a	12.8225	12.1622	12.2315	12.8925	13.2101	11.9591	11.9198	12.1766	12.6695	11.9454	13.0198	12.9233	13.0193	12.8517	11.6425	12.993	14.6004	10.3852	12.0738	12.4889	11.541	13.9192	13.2393	12.6072	12.6515	12.8121	11.482	15.5294	14.397	16.3063	14.6123	17.8478	16.3842	17.0154	16.333	17.9601	13.1747	14.7884	16.4063	18.1793	14.7874	15.887	11.906	12.9179	15.8003	13.5589	13.0602	12.9722
370	hsa-miR-199b-5p	23	23	23	23	23	22.8017	21.9126	23	23	23	23	23	23	23	23	23	23	23	22.2437	21.5724	23	23	20.4919	23	20.516	23	21.7066	23	19.2474	21.0885	22.5836	23	22.0804	23	20.5715	23	18.4011	23	21.1658	23	22.992	23	22.2561	21.0877	19.4273	23	23	21.0198
371	hsa-miR-378b	20.9779	22.1612	20.1199	19.6353	20.5479	20.2188	19.7465	20.844	20.0721	19.834	20.2434	20.8094	20.5645	19.3485	18.7851	20.0494	22.1403	20.686	19.8886	19.8779	20.5044	22.77	23	20.5463	20.1557	20.2052	19.5471	17.6905	19.6369	19.486	20.5619	18.0329	18.8248	20.228	18.2391	18.271	20.5306	20.3094	19.3449	18.8161	20.2448	17.3005	19.0014	20.0075	21.9672	20.2918	20.3494	20.0343
372	hsa-miR-339-5p	20.3498	19.7039	18.5797	17.7601	18.3479	18.5904	19.2653	17.9331	19.0874	19.1913	17.5428	18.8921	18.1012	18.731	18.194	18.5274	20.2901	17.6758	20.0878	17.9602	17.2091	19.5745	17.8105	18.7401	19.5536	17.6307	19.5098	17.3558	17.4116	17.9167	17.8605	17.141	15.6096	18.0442	16.0652	15.6926	17.8255	17.1313	17.373	16.6869	18.8289	16.6386	17.4698	17.4133	17.5938	17.9077	18.352	18.5791
373	hsa-miR-4257	18.452	18.2951	17.4021	18.9955	19.0642	16.7723	17.0098	19.7996	18.1044	17.313	17.1178	19.1948	19.5817	19.9864	19.1606	19.212	23	18.2783	17.8734	19.1188	21.337	20.9412	19.1067	18.4338	17.1235	19.619	16.4103	18.3607	20.1118	22.6911	20.1311	23	20.2954	23	21.6829	20.9226	19.7276	20.3612	23	23	21.0085	21.1301	18.7671	19.4667	23	20.2107	20.0197	19.968
374	hsa-miR-144-5p	13.251	12.7116	12.4148	13.3682	13.6187	12.3877	12.2451	12.4624	12.8334	12.127	13.4659	13.2945	13.2063	13.2307	12.1278	13.4008	14.8819	10.4371	12.7204	12.6525	11.3934	14.365	13.8501	12.7628	13.0084	13.0304	12.078	15.7209	14.3742	16.4538	14.7885	18.9394	16.4915	16.1243	16.4664	16.6718	13.2244	14.4261	16.7309	17.792	15.0009	16.2011	12.3954	12.9739	16.5964	13.92	13.3943	13.282
375	hsa-miR-1972	23	20.4258	23	23	23	23	22.0359	23	23	23	23	23	23	23	21.2962	23	23	23	23	23	19.9134	23	23	23	18.3161	23	20.0938	23	20.483	20.6288	19.8042	23	23	23	22.2412	23	18.5972	23	23	23	23	19.5235	18.189	18.2074	19.4009	20.9943	23	23
376	hsa-miR-204-5p	14.0557	13.6398	13.3223	14.3691	14.392	12.972	12.6396	13.4078	13.815	12.8676	14.1776	14.1618	14.4259	14.2262	12.6585	14.0882	15.5809	11.7104	13.2211	13.5735	13.0083	15.2609	14.5769	13.5128	14.1005	13.9148	12.8187	16.149	15.3157	16.3803	15.07	17.4905	14.883	14.9555	15.4986	16.9317	14.1212	15.2747	16.261	18.7256	15.6471	15.3686	12.8572	13.6005	16.6768	14.698	14.4262	14.2928
377	hsa-miR-4449	18.2495	17.1096	18.0699	17.6146	17.357	17.214	17.7656	16.7235	17.4189	17.0085	15.1783	17.0077	18.85	17.6566	16.7918	16.9213	18.3076	17.6061	18.1953	16.9099	16.8663	18.3987	16.7152	16.9262	17.315	17.5037	18.879	17.2874	13.3674	15.4506	16.5041	15.6383	16.5613	17.2308	15.4753	16.5136	13.1901	16.2999	16.1081	17.7497	17.4427	16.7145	16.0305	16.2933	16.8417	15.8989	17.285	17.5787
380	SNORD61	19.6147	19.9244	18.9242	19.7578	18.5143	17.3947	18.1303	20.488	19.6099	17.087	20.1558	21.1608	18.1411	17.9545	19.2229	23	23	15.9277	20.6488	19.0879	18.2486	20.1009	23	21.7461	19.6973	21.7849	22.6574	20.4727	18.273	18.6532	18.5348	21.8048	18.723	18.8761	19.656	19.3247	17.039	19.2247	20.3534	20.0045	21.8953	19.1433	16.6122	16.9836	20.7696	19.3305	20.2186	18.9626
381	SNORD95	16.2941	17.1097	15.9726	14.8779	15.26	14.0499	15.5005	19.1225	16.6614	14.08	16.4494	17.7065	13.9939	13.1364	14.7702	20.0406	18.4835	13.8769	18.679	17.8286	17.9425	17.5743	18.6776	21.6621	17.9437	17.5311	19.098	16.9433	11.684	10.4054	11.267	18.9125	10.8407	13.7382	9.61869	12.6091	9.78203	15.8038	18.7745	15.6367	16.7261	13.4252	14.8305	16.0961	13.4184	14.7844	18.7705	14.1242
382	Plate Mean (no formula)	15.3839	14.7029	14.3681	14.7344	15.243	14.4043	14.3678	14.5762	14.5258	13.9128	14.5519	15.0298	15.0838	14.4476	14.0568	15.21	16.7727	13.8689	14.803	14.9887	14.1298	16.5325	15.2524	14.7437	14.971	15.3041	14.4614	15.6929	14.322	15.1921	14.5286	16.7748	14.8635	15.4603	14.7565	15.5126	13.3886	15.2666	16.1886	17.163	16.7424	15.6319	13.9008	14.2413	15.9515	14.815	15.1316	14.43
[truncated: 5 more columns]
